# Supplementary material for: A new species of Calamaria (Squamata, Calamariidae) from southern China, previously confused with Calamaria pavimentata Duméril, Bibron & Duméril, 1854
Source: Zookeys. 2026 Apr 17;1277:245–80. doi: 10.3897/zookeys.1277.187107 (PMC13109735; doi:10.3897/zookeys.1277.187107)
Supplement: XML Treatment for Calamaria similis [file zookeys.1277.187107-treatment1.xml]

<!DOCTYPE tp:taxon-treatment
  PUBLIC "-//TaxonX//DTD Taxonomic Treatment Publishing DTD v0 20100105//EN" "tax-treatment-NSO.dtd">
<tp:taxon-treatment xmlns:tp="http://www.plazi.org/taxpub"><tp:treatment-meta><kwd-group><label>Taxon classification</label><kwd>
                <named-content content-type="kingdom">Animalia</named-content>
              </kwd><kwd>
                <named-content content-type="order">Squamata</named-content>
              </kwd><kwd>
                <named-content content-type="family">Colubridae</named-content>
              </kwd></kwd-group><mixed-citation publication-type="journal"><person-group><name><surname>Qi</surname><given-names>Shuo</given-names></name><name><surname>Nguyen</surname><given-names>Tan Van</given-names></name><name><surname>Yang</surname><given-names>Jian-Huan</given-names></name><name><surname>Xu</surname><given-names>Yu-Hao</given-names></name><name><surname>David</surname><given-names>Patrick</given-names></name><name><surname>Shi</surname><given-names>Jing-Song</given-names></name><name><surname>Liu</surname><given-names>Jing-Jian</given-names></name><name><surname>Rong</surname><given-names>Can-Zhong</given-names></name><name><surname>Korolev</surname><given-names>Alexey M.</given-names></name><name><surname>Poyarkov</surname><given-names>Nikolay A.</given-names></name><name><surname>Wang</surname><given-names>Ying-Yong</given-names></name></person-group><article-title>A new species of <italic><tp:taxon-name><tp:taxon-name-part taxon-name-part-type="genus" reg="Calamaria">Calamaria</tp:taxon-name-part></tp:taxon-name></italic> (<tp:taxon-name><tp:taxon-name-part taxon-name-part-type="order" reg="Squamata">Squamata</tp:taxon-name-part></tp:taxon-name>, <tp:taxon-name><tp:taxon-name-part taxon-name-part-type="family" reg="Calamariidae">Calamariidae</tp:taxon-name-part></tp:taxon-name>) from southern China, previously confused with <italic><tp:taxon-name><tp:taxon-name-part taxon-name-part-type="genus" reg="Calamaria">Calamaria</tp:taxon-name-part> <tp:taxon-name-part taxon-name-part-type="species" reg="pavimentata">pavimentata</tp:taxon-name-part></tp:taxon-name></italic> Duméril, Bibron &amp; Duméril, 1854</article-title><source>Zookeys</source><day>17</day><month>04</month><year>2026</year><volume>1277</volume><fpage>245</fpage><lpage>280</lpage><pub-id pub-id-type="doi">10.3897/zookeys.1277.187107</pub-id></mixed-citation></tp:treatment-meta><tp:nomenclature><tp:taxon-name><object-id xmlns:xlink="http://www.w3.org/1999/xlink" content-type="arpha" xlink:type="simple">35E889A3-0718-542E-95AE-1918E9FEC1C0</object-id>
                    		<tp:taxon-name-part taxon-name-part-type="genus" reg="Calamaria">Calamaria</tp:taxon-name-part> <tp:taxon-name-part taxon-name-part-type="species" reg="similis">similis</tp:taxon-name-part>
                    	
                    		<object-id xmlns:xlink="http://www.w3.org/1999/xlink" content-type="zoobank" xlink:type="simple">https://zoobank.org/059CB9F9-4DF6-4FC4-966F-2408B508C12E</object-id>
                    	</tp:taxon-name><tp:taxon-status xmlns:xlink="http://www.w3.org/1999/xlink" xlink:type="simple">sp. nov.</tp:taxon-status><xref ref-type="table" rid="T4">Tables 4</xref><xref ref-type="table" rid="T5">, 5</xref><xref ref-type="fig" rid="F4">; Figs 4</xref><xref ref-type="fig" rid="F5">, 5</xref><xref ref-type="fig" rid="F6">, 6</xref><xref ref-type="fig" rid="F7">, 7</xref><xref ref-type="fig" rid="F8">, 8</xref><xref ref-type="fig" rid="F9">, 9</xref></tp:nomenclature><tp:treatment-sec sec-type="Chresonymy"><title>Chresonymy.</title><p><italic><tp:taxon-name><tp:taxon-name-part taxon-name-part-type="genus" reg="Calamaria">Calamaria</tp:taxon-name-part> <tp:taxon-name-part taxon-name-part-type="species" reg="pavimentata">pavimentata</tp:taxon-name-part></tp:taxon-name></italic> – <xref ref-type="bibr" rid="B54">Yang and Zheng (2018</xref>, in part); <xref ref-type="bibr" rid="B26">Lee (2021</xref>, in part); <xref ref-type="bibr" rid="B55">Yeung et al. (2022</xref>; in part); <xref ref-type="bibr" rid="B5">Cai et al. (2023</xref>: in part); <xref ref-type="bibr" rid="B43">Poyarkov et al. (2023</xref>: in part); <xref ref-type="bibr" rid="B28">Liang et al. (2024</xref>, in part); Zhang et al. (<xref ref-type="bibr" rid="B58">2025a</xref>, <xref ref-type="bibr" rid="B59">2025b</xref>; in part); <xref ref-type="bibr" rid="B23">Lalremsanga et al. (2026</xref>, in part).</p><p><italic><tp:taxon-name><tp:taxon-name-part taxon-name-part-type="genus" reg="Calamaria">Calamaria</tp:taxon-name-part> <tp:taxon-name-part taxon-name-part-type="species" reg="pavimentata">pavimentata</tp:taxon-name-part> <tp:taxon-name-part taxon-name-part-type="subspecies" reg="pavimentata">pavimentata</tp:taxon-name-part></tp:taxon-name></italic> – <xref ref-type="bibr" rid="B7">David et al. (2023</xref>: in part).</p></tp:treatment-sec><tp:treatment-sec sec-type="Type material"><title>Type material.</title><p><bold><italic>Holotype</italic></bold>: China • 1 ♂; Guangdong Province, Yangjiang City, Yangchun City, Shuangjiao Town, Qifendong Village [now Dahe Village]; <named-content xmlns:xlink="http://www.w3.org/1999/xlink" content-type="dwc:verbatimCoordinates" xlink:type="simple">22.07061848°N, 111.41304597°E</named-content>; altitude 44 m a.sl.; collected by JJL on 12 August 2017; <named-content xmlns:xlink="http://www.w3.org/1999/xlink" content-type="dwc:institutional_code" xlink:title="Zhongshan (Sun Yatsen) University" xlink:href="https://scientific-collections.gbif.org/institution/27fb9d75-becb-415c-b8d3-7f8061c46fbc" xlink:type="simple">SYS</named-content> r001816. <bold><italic>Paratypes</italic></bold>: China • 1 subadult ♀; Guangxi <abbrev xmlns:xlink="http://www.w3.org/1999/xlink" xlink:title="Zhuang Autonomous Region" xlink:type="simple">ZAR</abbrev>, Chongzuo City, Longzhou County, Nonggang National Nature Reserve; <named-content xmlns:xlink="http://www.w3.org/1999/xlink" content-type="dwc:verbatimCoordinates" xlink:type="simple">22.46164593°N, 106.97141398°E</named-content>; altitude 350 m a.s.l.; collected by CZR on 24 May 2017; <named-content xmlns:xlink="http://www.w3.org/1999/xlink" content-type="dwc:institutional_code" xlink:title="Zhongshan (Sun Yatsen) University" xlink:href="https://scientific-collections.gbif.org/institution/27fb9d75-becb-415c-b8d3-7f8061c46fbc" xlink:type="simple">SYS</named-content> r001725 • 1 subadult ♂; Guangxi <abbrev xmlns:xlink="http://www.w3.org/1999/xlink" xlink:title="Zhuang Autonomous Region" xlink:type="simple">ZAR</abbrev>, Chongzuo City, Longzhou County, Nonggang National Nature Reserve; <named-content xmlns:xlink="http://www.w3.org/1999/xlink" content-type="dwc:verbatimCoordinates" xlink:type="simple">22.46164593°N, 106.97141398°E</named-content>; altitude 350 m a.s.l.; collected by CZR on 24 May 2017; <named-content xmlns:xlink="http://www.w3.org/1999/xlink" content-type="dwc:institutional_code" xlink:title="Zhongshan (Sun Yatsen) University" xlink:href="https://scientific-collections.gbif.org/institution/27fb9d75-becb-415c-b8d3-7f8061c46fbc" xlink:type="simple">SYS</named-content> r001726 • 1 subadult ♂; Guangxi <abbrev xmlns:xlink="http://www.w3.org/1999/xlink" xlink:title="Zhuang Autonomous Region" xlink:type="simple">ZAR</abbrev>, Chongzuo City, Longzhou County, Shuikou Town, Shangjin Village; <named-content xmlns:xlink="http://www.w3.org/1999/xlink" content-type="dwc:verbatimCoordinates" xlink:type="simple">22.317845°N, 107.022622°E</named-content>; altitude ca. 300 m a.s.l.; collected by JHY in 2013; <named-content xmlns:xlink="http://www.w3.org/1999/xlink" content-type="dwc:institutional_code" xlink:title="Kadoorie Farm and Botanic Garden" xlink:href="https://scientific-collections.gbif.org/institution/6c1e2f95-6e6e-4852-bd20-afccc2ed1eef" xlink:type="simple">KFBG</named-content> 14507.</p></tp:treatment-sec><tp:treatment-sec sec-type="Diagnosis"><title>Diagnosis.</title><p><italic><tp:taxon-name><tp:taxon-name-part taxon-name-part-type="genus" reg="Calamaria">Calamaria</tp:taxon-name-part> <tp:taxon-name-part taxon-name-part-type="species" reg="similis">similis</tp:taxon-name-part></tp:taxon-name></italic> sp. nov. is distinguished from all other congeners by the combination of the following morphological characters: Maxillary teeth eight, unmodified; rostral higher than wide; prefrontal shorter than frontal and contacting the first two supralabials; mental not in contact with anterior chin shields; dorsal scales in 13–13–13 rows, smooth throughout; a single preocular and postocular; four supralabials, with the 2<sup>nd</sup> and 3<sup>rd</sup> contacting the eye; five infralabials; six scales surrounding the paraparietal; 145–168 ventrals (145–155 in males, 168 in female); 15–23 paired subcaudals (20–23 in males, 15 in female); a relatively short tail (6.4–9.3% of total length in males, 6.1% in the female), thick and nearly cylindrical, gradually tapering to an obtuse point. Dorsal coloration dark brown to blackish brown, the body marked with five longitudinal rows of dark-edged scales, forming indistinct, discontinuous stripes of variable clarity along the body; two nuchal collars are present, the first is a larger, dark brown collar, and the second is smaller and without pattern; two pairs of light spots are present on the dorsal tail, variably developed and sometimes indistinct. The ventral surface yellowish white, immaculate; underside of tail lacking a broad median black stripe extending posteriorly to the tail tip.</p></tp:treatment-sec><tp:treatment-sec sec-type="Description of the holotype, SYS r001816, adult male (see Figs 4, 5)"><title>Description of the holotype, <named-content xmlns:xlink="http://www.w3.org/1999/xlink" content-type="dwc:institutional_code" xlink:title="Zhongshan (Sun Yatsen) University" xlink:href="https://scientific-collections.gbif.org/institution/27fb9d75-becb-415c-b8d3-7f8061c46fbc" xlink:type="simple">SYS</named-content> r001816, adult male (see Figs <xref ref-type="fig" rid="F4">4</xref>, <xref ref-type="fig" rid="F5">5</xref>A–C).</title><p>Specimen in good condition, slightly discolored due to preservation after approximately nine years in preservative fluid (Fig. <xref ref-type="fig" rid="F4">4</xref>). Body slender, cylindrical (<abbrev xmlns:xlink="http://www.w3.org/1999/xlink" xlink:title="snout-vent length" xlink:type="simple">SVL</abbrev> 170.0 mm); tail short, thinner than body, thick and nearly cylindrical, gradually tapering to an obtuse point (<abbrev xmlns:xlink="http://www.w3.org/1999/xlink" xlink:title="tail length" xlink:type="simple">TaL</abbrev> 17.4 mm, <abbrev xmlns:xlink="http://www.w3.org/1999/xlink" xlink:title="ratio of tail length/total length" xlink:type="simple">TaL/TL</abbrev> 9.3%). Head small, elliptical in dorsal view (head length 6.1 mm; head width 3.5 mm; head height 2.4 mm). Eye small, round (eye diameter 0.8 mm), smaller than eye-nostril distance 1.1 mm but larger than eye-mouth distance 0.5 mm.</p><fig id="F4" position="float" orientation="portrait"><object-id xmlns:xlink="http://www.w3.org/1999/xlink" content-type="doi" xlink:type="simple">10.3897/zookeys.1277.187107.figure4</object-id><object-id xmlns:xlink="http://www.w3.org/1999/xlink" content-type="arpha" xlink:type="simple">D5207472-2815-5346-8005-3363B1533665</object-id><label>Figure 4.</label><caption><p><italic><tp:taxon-name><tp:taxon-name-part taxon-name-part-type="genus" reg="Calamaria">Calamaria</tp:taxon-name-part> <tp:taxon-name-part taxon-name-part-type="species" reg="similis">similis</tp:taxon-name-part></tp:taxon-name></italic> sp. nov, adult male (<named-content xmlns:xlink="http://www.w3.org/1999/xlink" content-type="dwc:institutional_code" xlink:title="Zhongshan (Sun Yatsen) University" xlink:href="https://scientific-collections.gbif.org/institution/27fb9d75-becb-415c-b8d3-7f8061c46fbc" xlink:type="simple">SYS</named-content> r001816, holotype) in preserved. <bold>A</bold>. Dorsal view of body; <bold>B</bold>. Ventral view of body; <bold>C</bold>. Dorsal view of head; <bold>D</bold>. Ventral view of head; <bold>E</bold>. Lateral view of head, right side; <bold>F</bold>. Dorsal view of tail (posterior body). Photographs by SQ.</p></caption><graphic xmlns:xlink="http://www.w3.org/1999/xlink" xlink:href="zookeys-1277-245_article-187107__-g004.jpg" id="oo_1598321.jpg" position="float" orientation="portrait" xlink:type="simple"><uri content-type="original_file" xlink:type="simple">https://binary.pensoft.net/fig/1598321</uri></graphic></fig><p><bold><italic>Head scalation</italic></bold>. Rostral broader than high (rostral width 1.2 mm, rostral height 0.9 mm); dorsal portion visible from above approximately half the length of the prefrontal suture. Prefrontal shorter than frontal, not entering orbit, in contact with the first and second supralabials. Frontal hexagonal, longer than wide (frontal length 1.8 mm, frontal width 1.4 mm). Temporals absent. Paraparietal surrounded by six scales. One preocular on each side, higher than wide, slightly taller than postocular but shorter than eye diameter. One postocular on each side, also higher than wide. Nasals divided, small, bordered by rostral, prefrontal, and 1<sup>st</sup> supralabial. Four supralabials on each side, the 2<sup>nd</sup> and 3<sup>rd</sup> entering the orbit; the 4<sup>th</sup> largest in height (relative size: 4 &gt; 2 &gt; 3 &gt; 1), but the 2<sup>nd</sup> one, rather low, is as long as the 4<sup>th</sup>. Five infralabials on each side, the first three pairs contacting anterior chin shields; the 1<sup>st</sup> pair meeting at the midline; the 4<sup>th</sup> largest. Anterior chin shields much longer than wide, slightly pentagonal, meet completely along their longest sides. Posterior chin shields are shorter, in contact anteriorly, and separated by the preventral at approximately one-third of their length.</p><p><bold><italic>Body scalation</italic></bold>. Dorsal scale rows 13–13–13 throughout body, all smooth. Ventrals 150 (+ 1 preventral); subcaudals 21, all paired; dorsocaudal reduction from 9 to 8 occurring posterior to subcaudal 3, from 8 to 6 occurring posterior to subcaudal 4, and from 6 to 5 occurring posterior to subcaudal 15; Cloacal plate undivided.</p><p><bold><italic>Coloration of the holotype</italic></bold>. In life (Fig. <xref ref-type="fig" rid="F5">5A–C</xref>), the dorsal surface of head is reddish brown, with blackish pigment forming a cap-like marking dorsally; the lateral surfaces of the head are slightly paler than the dorsum, with blackish pigment forming a wavy longitudinal mask extending from the rostral region to the nape. The ventral surface of the head is pale yellow, with irregular dark brown markings restricted to the mental, the infralabials, and anterior chin-shields. The dorsal surface of the body is reddish brown. Two nuchal collars are present, the first is a distinct dark brown collar, slightly shorter than the head length and extending laterally onto the sides of the neck; the second is smaller, without pattern, and approximately one to two dorsal scales in length. Five longitudinal series of interrupted dark brown stripes are visible along the body, extending from behind the posteriormost collar to the tip of the tail. The margins of the dorsal scales are heavily suffused with black pigment, forming an almost reticulate pattern. The ventrals are pale yellow, with dark brown blotches along the outermost lateral margins, forming a dashed line parallel to the longitudinal stripes. The tail dorsum is slightly darker than the body dorsum, and the longitudinal stripes fade posteriorly. Two pairs of small, faint yellowish-brown spots are present on the dorsal tail, one pair at the base and one posteriorly. Subcaudal surface pale yellow, generally immaculate.</p><fig id="F5" position="float" orientation="portrait"><object-id xmlns:xlink="http://www.w3.org/1999/xlink" content-type="doi" xlink:type="simple">10.3897/zookeys.1277.187107.figure5</object-id><object-id xmlns:xlink="http://www.w3.org/1999/xlink" content-type="arpha" xlink:type="simple">485338E4-FAEE-5F54-ACC4-CF4D680C0809</object-id><label>Figure 5.</label><caption><p><italic><tp:taxon-name><tp:taxon-name-part taxon-name-part-type="genus" reg="Calamaria">Calamaria</tp:taxon-name-part> <tp:taxon-name-part taxon-name-part-type="species" reg="similis">similis</tp:taxon-name-part></tp:taxon-name></italic> sp. nov, in life, from Yangchun, Yangjiang, Guangdong, China. <bold>A–C</bold>. Adult male (<named-content xmlns:xlink="http://www.w3.org/1999/xlink" content-type="dwc:institutional_code" xlink:title="Zhongshan (Sun Yatsen) University" xlink:href="https://scientific-collections.gbif.org/institution/27fb9d75-becb-415c-b8d3-7f8061c46fbc" xlink:type="simple">SYS</named-content> r001816, holotype); <bold>A</bold>. Dorsal view of body; <bold>B</bold>. Anterior view of body; <bold>C</bold>. Ventral view of body; <bold>D–H</bold>. Not collected, sex undetermined; <bold>D</bold>. Dorsal view of body; <bold>E</bold>. Anterolateral view of body; <bold>F</bold>. Dorsal view of tail; <bold>G</bold>. Ventral view of head; <bold>H</bold>. Ventral view of body (cloacal region). Photographs by JJL.</p></caption><graphic xmlns:xlink="http://www.w3.org/1999/xlink" xlink:href="zookeys-1277-245_article-187107__-g005.jpg" id="oo_1598322.jpg" position="float" orientation="portrait" xlink:type="simple"><uri content-type="original_file" xlink:type="simple">https://binary.pensoft.net/fig/1598322</uri></graphic></fig><p>In preservative (Fig. <xref ref-type="fig" rid="F4">4</xref>), the dorsal surface of the head, body, and tail fade to brown. Two nuchal collars remain in strong contrast. The dark brown longitudinal stripes become much more diffuse, whereas the reticulate pattern formed by the heavily pigmented margins of the dorsal scales become more conspicuous. The pale spots on the tail turn light yellowish brown. The ventral surfaces of the head, body, and tail are uniformly pale yellowish white.</p><p><bold><italic>Skull morphology of holotype</italic></bold>. (Fig. <xref ref-type="fig" rid="F6">6</xref>) The skull is subcylindrical in general shape. In dorsal view, the anterior margin of the premaxilla is flat, the nasals and septomaxillae are relatively strong and laterally expanded, the conchal processes of the septomaxillae are broad, flattened, and well-developed. The frontals are approximately right-triangle-shaped with their anterior tip rounded. The parietal is scutiform, longer than wide, while the supraoccipital is subpentagonal. The prootic and exoccipitals are both well developed and similar in size, forming the widest part of the braincase.</p><fig id="F6" position="float" orientation="portrait"><object-id xmlns:xlink="http://www.w3.org/1999/xlink" content-type="doi" xlink:type="simple">10.3897/zookeys.1277.187107.figure6</object-id><object-id xmlns:xlink="http://www.w3.org/1999/xlink" content-type="arpha" xlink:type="simple">710A83F4-5419-54F3-B6F3-DEE094F0E059</object-id><label>Figure 6.</label><caption><p>Three-dimensional model of the skull of <italic><tp:taxon-name><tp:taxon-name-part taxon-name-part-type="genus" reg="Calamaria">Calamaria</tp:taxon-name-part> <tp:taxon-name-part taxon-name-part-type="species" reg="similis">similis</tp:taxon-name-part></tp:taxon-name></italic> sp. nov (<named-content xmlns:xlink="http://www.w3.org/1999/xlink" content-type="dwc:institutional_code" xlink:title="Zhongshan (Sun Yatsen) University" xlink:href="https://scientific-collections.gbif.org/institution/27fb9d75-becb-415c-b8d3-7f8061c46fbc" xlink:type="simple">SYS</named-content> r001816, holotype). Top, dorsal view; middle, ventral view; bottom, lateral view. Abbreviations: <abbrev xmlns:xlink="http://www.w3.org/1999/xlink" xlink:title="basioccipital" xlink:type="simple">bo</abbrev> = basioccipital, <abbrev xmlns:xlink="http://www.w3.org/1999/xlink" xlink:title="basisphenoid" xlink:type="simple">bs</abbrev> = basisphenoid, <abbrev xmlns:xlink="http://www.w3.org/1999/xlink" xlink:title="conchal process of septomaxilla" xlink:type="simple">cps</abbrev> = conchal process of septomaxilla, <abbrev xmlns:xlink="http://www.w3.org/1999/xlink" xlink:title="ectopterygoid" xlink:type="simple">ecp</abbrev> = ectopterygoid, <abbrev xmlns:xlink="http://www.w3.org/1999/xlink" xlink:title="exoccipital" xlink:type="simple">exo</abbrev> = exoccipital, <abbrev xmlns:xlink="http://www.w3.org/1999/xlink" xlink:title="maxillary process of palatine" xlink:type="simple">mp</abbrev> = maxillary process of palatine, <abbrev xmlns:xlink="http://www.w3.org/1999/xlink" xlink:title="maxilla" xlink:type="simple">mx</abbrev> = maxilla, <abbrev xmlns:xlink="http://www.w3.org/1999/xlink" xlink:title="nasal" xlink:type="simple">na</abbrev> = nasal, <abbrev xmlns:xlink="http://www.w3.org/1999/xlink" xlink:title="parietal" xlink:type="simple">p</abbrev> = parietal, <abbrev xmlns:xlink="http://www.w3.org/1999/xlink" xlink:title="palatine" xlink:type="simple">pal</abbrev> = palatine, <abbrev xmlns:xlink="http://www.w3.org/1999/xlink" xlink:title="prefrontal" xlink:type="simple">pfr</abbrev> = prefrontal, <abbrev xmlns:xlink="http://www.w3.org/1999/xlink" xlink:title="premaxilla" xlink:type="simple">pmx</abbrev> = premaxilla, <abbrev xmlns:xlink="http://www.w3.org/1999/xlink" xlink:title="postorbital" xlink:type="simple">po</abbrev> = postorbital, <abbrev xmlns:xlink="http://www.w3.org/1999/xlink" xlink:title="preoccipital" xlink:type="simple">pro</abbrev> = preoccipital, <abbrev xmlns:xlink="http://www.w3.org/1999/xlink" xlink:title="parasphenoid rostrum" xlink:type="simple">psp</abbrev> = parasphenoid rostrum, <abbrev xmlns:xlink="http://www.w3.org/1999/xlink" xlink:title="pterygoid" xlink:type="simple">pt</abbrev> = pterygoid, <abbrev xmlns:xlink="http://www.w3.org/1999/xlink" xlink:title="quadrate" xlink:type="simple">q</abbrev> = quadrate, <abbrev xmlns:xlink="http://www.w3.org/1999/xlink" xlink:title="septomaxilla" xlink:type="simple">smx</abbrev> = septomaxilla, <abbrev xmlns:xlink="http://www.w3.org/1999/xlink" xlink:title="supraoccipital" xlink:type="simple">so</abbrev> = supraoccipital, <abbrev xmlns:xlink="http://www.w3.org/1999/xlink" xlink:title="supratemporal" xlink:type="simple">st</abbrev> = supratemporal. Implemented by JSS.</p></caption><graphic xmlns:xlink="http://www.w3.org/1999/xlink" xlink:href="zookeys-1277-245_article-187107__-g006.jpg" id="oo_1598323.jpg" position="float" orientation="portrait" xlink:type="simple"><uri content-type="original_file" xlink:type="simple">https://binary.pensoft.net/fig/1598323</uri></graphic></fig><p>In ventral view, the vomers are well-developed with their anterior tips nearly reach the vomerine processes of premaxilla. The maxillary processes of palatines are triangular and laterally expanded while the choanal processes degenerated, almost invisible. The pterygoid is slender and lanceolate in shape, twice the length of the palatine. The basisphenoid and basioccipital lack a ventral process. The parasphenoid rostrum of the basisphenoid is sharp and triangular shaped. The basioccipital is relatively flat and laterally expanded.</p><p>In lateral view, the ascending process of premaxilla is slender and greatly reduced. The conchal process of the septomaxilla is anteroposteriorly expanded, reaching the lateral edge of nasals. The prefrontal and postorbital are similar in height, the bottom tip of the postorbital reaches the top margin of the maxilla. The ectopterygoid is biforked, the labial furcula of ectopterygoid is oval, and distinct from the lingual process. The lingual process projects anterodorsally, overlaps the dorsal margin ectopterygoid process of the maxilla, visible in lateral view but not visible in ventral view.</p><p>The mandible is slender and moderately curved. The prearticular crest of the compound bone is prominent while the surangular crest is absent.</p><p><bold><italic>Dentition of the holotype</italic></bold>. (Fig. <xref ref-type="fig" rid="F6">6</xref>) The maxillary teeth are conical, laterally compressed, and posteriorly recurved at the tip, consistent with the description of unmodified maxillary teeth in <xref ref-type="bibr" rid="B18">Inger and Marx (1965)</xref>. The morphology of palatine teeth, pterygoid teeth, and dentary teeth show no significant specialization relative to the maxillary teeth. Maxillary teeth 8, palatine teeth 5, pterygoid teeth 11, dentary teeth 7 on each side.</p></tp:treatment-sec><tp:treatment-sec sec-type="Variation"><title>Variation.</title><p>(Figs <xref ref-type="fig" rid="F7">7</xref>, <xref ref-type="fig" rid="F8">8</xref>, <xref ref-type="fig" rid="F9">9</xref>) Variation in measurements and scalation of the type series is summarized in Table <xref ref-type="table" rid="T4">4</xref>. Sexual dimorphism is evident in several characters. The female possesses significantly more ventral scales than males (<abbrev xmlns:xlink="http://www.w3.org/1999/xlink" xlink:title="ventral scales" xlink:type="simple">VEN</abbrev> 168 vs 145–155), but fewer subcaudal scales (<abbrev xmlns:xlink="http://www.w3.org/1999/xlink" xlink:title="subcaudal scales" xlink:type="simple">SC</abbrev> 15 in female vs 21–23 in males). Tail proportions also differ markedly between sexes: males have relatively longer tails (<abbrev xmlns:xlink="http://www.w3.org/1999/xlink" xlink:title="ratio of tail length/total length" xlink:type="simple">TaL/TL</abbrev> ratio 6.4–9.3%), whereas the female exhibits a shorter relative tail length (<abbrev xmlns:xlink="http://www.w3.org/1999/xlink" xlink:title="ratio of tail length/total length" xlink:type="simple">TaL/TL</abbrev> ratio 6.1%). Coloration shows moderate intraspecific variation. The dorsal ground color varies from reddish brown to dark brown, with five dark longitudinal stripes running along the body. Supralabials and infralabials are cream to yellowish white, upper portions of supralabials occasionally with scattered dark pigmentation. Ventral coloration is uniform, ranging from yellowish white to pale yellow, without markings. The subcaudal region is similar in color to the ventrals or slightly darker and lacks a dark longitudinal stripe on the underside of the tail. The tail tip varies in pigmentation, being uniformly dark, distinctly darker than the remainder of the tail, or only weakly pigmented.</p><fig id="F7" position="float" orientation="portrait"><object-id xmlns:xlink="http://www.w3.org/1999/xlink" content-type="doi" xlink:type="simple">10.3897/zookeys.1277.187107.figure7</object-id><object-id xmlns:xlink="http://www.w3.org/1999/xlink" content-type="arpha" xlink:type="simple">FDCB2773-36BE-5722-A034-7D9B1633AABA</object-id><label>Figure 7.</label><caption><p><italic><tp:taxon-name><tp:taxon-name-part taxon-name-part-type="genus" reg="Calamaria">Calamaria</tp:taxon-name-part> <tp:taxon-name-part taxon-name-part-type="species" reg="similis">similis</tp:taxon-name-part></tp:taxon-name></italic> sp. nov, subadult female (<named-content xmlns:xlink="http://www.w3.org/1999/xlink" content-type="dwc:institutional_code" xlink:title="Zhongshan (Sun Yatsen) University" xlink:href="https://scientific-collections.gbif.org/institution/27fb9d75-becb-415c-b8d3-7f8061c46fbc" xlink:type="simple">SYS</named-content> r001725, paratype) in preserved. <bold>A</bold>. Dorsal view of body; <bold>B</bold>. Ventral view of body; <bold>C</bold>. Dorsal view of head; <bold>D</bold>. Ventral view of head; <bold>E</bold>. Lateral view of head, right side; <bold>F</bold>. Dorsal view of tail (posterior body). Photographs by SQ.</p></caption><graphic xmlns:xlink="http://www.w3.org/1999/xlink" xlink:href="zookeys-1277-245_article-187107__-g007.jpg" id="oo_1598324.jpg" position="float" orientation="portrait" xlink:type="simple"><uri content-type="original_file" xlink:type="simple">https://binary.pensoft.net/fig/1598324</uri></graphic></fig><fig id="F8" position="float" orientation="portrait"><object-id xmlns:xlink="http://www.w3.org/1999/xlink" content-type="doi" xlink:type="simple">10.3897/zookeys.1277.187107.figure8</object-id><object-id xmlns:xlink="http://www.w3.org/1999/xlink" content-type="arpha" xlink:type="simple">1AFB7F94-EF07-514F-900F-F469B2419CFD</object-id><label>Figure 8.</label><caption><p>Head scalation of a subadult female <italic><tp:taxon-name><tp:taxon-name-part taxon-name-part-type="genus" reg="Calamaria">Calamaria</tp:taxon-name-part> <tp:taxon-name-part taxon-name-part-type="species" reg="similis">similis</tp:taxon-name-part></tp:taxon-name></italic> sp. nov (<named-content xmlns:xlink="http://www.w3.org/1999/xlink" content-type="dwc:institutional_code" xlink:title="Zhongshan (Sun Yatsen) University" xlink:href="https://scientific-collections.gbif.org/institution/27fb9d75-becb-415c-b8d3-7f8061c46fbc" xlink:type="simple">SYS</named-content> r001725, paratype). <bold>A</bold>. Lateral view of the head, right side; <bold>B</bold>. Dorsal view of the head; <bold>C</bold>. Ventral view of the head. Line drawings by AMK, not to scale.</p></caption><graphic xmlns:xlink="http://www.w3.org/1999/xlink" xlink:href="zookeys-1277-245_article-187107__-g008.jpg" id="oo_1598325.jpg" position="float" orientation="portrait" xlink:type="simple"><uri content-type="original_file" xlink:type="simple">https://binary.pensoft.net/fig/1598325</uri></graphic></fig><fig id="F9" position="float" orientation="portrait"><object-id xmlns:xlink="http://www.w3.org/1999/xlink" content-type="doi" xlink:type="simple">10.3897/zookeys.1277.187107.figure9</object-id><object-id xmlns:xlink="http://www.w3.org/1999/xlink" content-type="arpha" xlink:type="simple">EF63638B-65FF-56AA-A0C2-3C4504398495</object-id><label>Figure 9.</label><caption><p><italic><tp:taxon-name><tp:taxon-name-part taxon-name-part-type="genus" reg="Calamaria">Calamaria</tp:taxon-name-part> <tp:taxon-name-part taxon-name-part-type="species" reg="similis">similis</tp:taxon-name-part></tp:taxon-name></italic> sp. nov., subadult male (<named-content xmlns:xlink="http://www.w3.org/1999/xlink" content-type="dwc:institutional_code" xlink:title="Kadoorie Farm and Botanic Garden" xlink:href="https://scientific-collections.gbif.org/institution/6c1e2f95-6e6e-4852-bd20-afccc2ed1eef" xlink:type="simple">KFBG</named-content> 14507, paratype) in preserved. <bold>A</bold>. Dorsal view of body; <bold>B</bold>. Ventral view of body; <bold>C</bold>. Lateral view of head, right side; <bold>D</bold>. Lateral view of head, left side; <bold>E</bold>. Dorsal view of head; <bold>F</bold>. Ventral view of head; <bold>G</bold>. Dorsal view of midbody; <bold>H</bold>. Dorsolateral view of midbody; <bold>I</bold>. Dorsal view of tail; <bold>K</bold>. Lateral view of tail; <bold>L</bold>. Ventral view of tail. Photographs by JHY.</p></caption><graphic xmlns:xlink="http://www.w3.org/1999/xlink" xlink:href="zookeys-1277-245_article-187107__-g009.jpg" id="oo_1598326.jpg" position="float" orientation="portrait" xlink:type="simple"><uri content-type="original_file" xlink:type="simple">https://binary.pensoft.net/fig/1598326</uri></graphic></fig><table-wrap id="T4" position="float" orientation="portrait"><label>Table 4.</label><caption><p>Selected measurements and meristic characters of <italic><tp:taxon-name><tp:taxon-name-part taxon-name-part-type="genus" reg="Calamaria">Calamaria</tp:taxon-name-part> <tp:taxon-name-part taxon-name-part-type="species" reg="similis">similis</tp:taxon-name-part></tp:taxon-name></italic> sp. nov. and <italic><tp:taxon-name><tp:taxon-name-part taxon-name-part-type="genus" reg="Calamaria">Calamaria</tp:taxon-name-part> <tp:taxon-name-part taxon-name-part-type="species" reg="pavimentata">pavimentata</tp:taxon-name-part></tp:taxon-name></italic>. Notes: <abbrev xmlns:xlink="http://www.w3.org/1999/xlink" xlink:title="holotype" xlink:type="simple">H</abbrev> = holotype; <abbrev xmlns:xlink="http://www.w3.org/1999/xlink" xlink:title="paratype" xlink:type="simple">P</abbrev> = paratype; <abbrev xmlns:xlink="http://www.w3.org/1999/xlink" xlink:title="adult male" xlink:type="simple">M</abbrev> = adult male; <abbrev xmlns:xlink="http://www.w3.org/1999/xlink" xlink:title="adult female" xlink:type="simple">F</abbrev> = adult female; <abbrev xmlns:xlink="http://www.w3.org/1999/xlink" xlink:title="subadult male" xlink:type="simple">SM</abbrev> = subadult male; <abbrev xmlns:xlink="http://www.w3.org/1999/xlink" xlink:title="subadult female" xlink:type="simple">SF</abbrev> = subadult female; * = damaged specimen; n/a = not available.</p></caption><table><tbody><tr><th rowspan="1" colspan="1">Voucher</th><th rowspan="1" colspan="1">Locality</th><th rowspan="1" colspan="1">Sex</th><th rowspan="1" colspan="1"><abbrev xmlns:xlink="http://www.w3.org/1999/xlink" xlink:title="snout-vent length" xlink:type="simple">SVL</abbrev> (mm)</th><th rowspan="1" colspan="1"><abbrev xmlns:xlink="http://www.w3.org/1999/xlink" xlink:title="tail length" xlink:type="simple">TaL</abbrev> (mm)</th><th rowspan="1" colspan="1"><abbrev xmlns:xlink="http://www.w3.org/1999/xlink" xlink:title="anterior dorsal scale rows" xlink:type="simple">ASR</abbrev>-<abbrev xmlns:xlink="http://www.w3.org/1999/xlink" xlink:title="dorsal scale rows at midbody" xlink:type="simple">MSR</abbrev>-<abbrev xmlns:xlink="http://www.w3.org/1999/xlink" xlink:title="posterior dorsal scale rows" xlink:type="simple">PSR</abbrev></th><th rowspan="1" colspan="1">
                      <abbrev xmlns:xlink="http://www.w3.org/1999/xlink" xlink:title="ventral scales" xlink:type="simple">VEN</abbrev>
                    </th><th rowspan="1" colspan="1">Anal</th><th rowspan="1" colspan="1">
                      <abbrev xmlns:xlink="http://www.w3.org/1999/xlink" xlink:title="subcaudal scales" xlink:type="simple">SC</abbrev>
                    </th><th rowspan="1" colspan="1">
                      <abbrev xmlns:xlink="http://www.w3.org/1999/xlink" xlink:title="supralabial scales" xlink:type="simple">SL</abbrev>
                    </th><th rowspan="1" colspan="1">
                      <abbrev xmlns:xlink="http://www.w3.org/1999/xlink" xlink:title="number of supralabials touching the eye" xlink:type="simple">SL-E</abbrev>
                    </th><th rowspan="1" colspan="1">
                      <abbrev xmlns:xlink="http://www.w3.org/1999/xlink" xlink:title="infralabial scales" xlink:type="simple">IL</abbrev>
                    </th><th rowspan="1" colspan="1">
                      <abbrev xmlns:xlink="http://www.w3.org/1999/xlink" xlink:title="preocular scales" xlink:type="simple">PrO</abbrev>
                    </th><th rowspan="1" colspan="1">
                      <abbrev xmlns:xlink="http://www.w3.org/1999/xlink" xlink:title="postocular scales" xlink:type="simple">PoO</abbrev>
                    </th><th rowspan="1" colspan="1">Source</th></tr><tr><td rowspan="1" colspan="15"><bold><italic><tp:taxon-name><tp:taxon-name-part taxon-name-part-type="genus" reg="Calamaria">Calamaria</tp:taxon-name-part> <tp:taxon-name-part taxon-name-part-type="species" reg="similis">similis</tp:taxon-name-part></tp:taxon-name></italic> sp. nov</bold>.</td></tr><tr><td rowspan="1" colspan="1"><named-content xmlns:xlink="http://www.w3.org/1999/xlink" content-type="dwc:institutional_code" xlink:title="Zhongshan (Sun Yatsen) University" xlink:href="https://scientific-collections.gbif.org/institution/27fb9d75-becb-415c-b8d3-7f8061c46fbc" xlink:type="simple">SYS</named-content> r001816<sup>H</sup></td><td rowspan="1" colspan="1">Yangchun, Yangjiang, Guangdong, China</td><td rowspan="1" colspan="1">M</td><td rowspan="1" colspan="1">170.0</td><td rowspan="1" colspan="1">17.4</td><td rowspan="1" colspan="1">13-13-13</td><td rowspan="1" colspan="1">150</td><td rowspan="1" colspan="1">1</td><td rowspan="1" colspan="1">21</td><td rowspan="1" colspan="1">4/4</td><td rowspan="1" colspan="1">2-3/2-3</td><td rowspan="1" colspan="1">5/5</td><td rowspan="1" colspan="1">1/1</td><td rowspan="1" colspan="1">1/1</td><td rowspan="1" colspan="1">3</td></tr><tr><td rowspan="1" colspan="1"><named-content xmlns:xlink="http://www.w3.org/1999/xlink" content-type="dwc:institutional_code" xlink:title="Kadoorie Farm and Botanic Garden" xlink:href="https://scientific-collections.gbif.org/institution/6c1e2f95-6e6e-4852-bd20-afccc2ed1eef" xlink:type="simple">KFBG</named-content> 14507<sup>P</sup></td><td rowspan="1" colspan="1">Shangjin, Longzhou, Guangxi, China</td><td rowspan="1" colspan="1">
                      <abbrev xmlns:xlink="http://www.w3.org/1999/xlink" xlink:title="subadult male" xlink:type="simple">SM</abbrev>
                    </td><td rowspan="1" colspan="1">95.3</td><td rowspan="1" colspan="1">9.7</td><td rowspan="1" colspan="1">13-13-13</td><td rowspan="1" colspan="1">155</td><td rowspan="1" colspan="1">1</td><td rowspan="1" colspan="1">23</td><td rowspan="1" colspan="1">4/4</td><td rowspan="1" colspan="1">2-3/2-3</td><td rowspan="1" colspan="1">5/5</td><td rowspan="1" colspan="1">1/1</td><td rowspan="1" colspan="1">1/1</td><td rowspan="1" colspan="1">3</td></tr><tr><td rowspan="1" colspan="1"><named-content xmlns:xlink="http://www.w3.org/1999/xlink" content-type="dwc:institutional_code" xlink:title="Zhongshan (Sun Yatsen) University" xlink:href="https://scientific-collections.gbif.org/institution/27fb9d75-becb-415c-b8d3-7f8061c46fbc" xlink:type="simple">SYS</named-content> r001726<sup>P</sup></td><td rowspan="1" colspan="1">Nonggang National <abbrev xmlns:xlink="http://www.w3.org/1999/xlink" xlink:title="Nature Reserve" xlink:type="simple">NR</abbrev>, Guangxi, China</td><td rowspan="1" colspan="1">
                      <abbrev xmlns:xlink="http://www.w3.org/1999/xlink" xlink:title="subadult male" xlink:type="simple">SM</abbrev>
                    </td><td rowspan="1" colspan="1">142.9</td><td rowspan="1" colspan="1">9.8</td><td rowspan="1" colspan="1">13-13-13</td><td rowspan="1" colspan="1">145</td><td rowspan="1" colspan="1">1</td><td rowspan="1" colspan="1">20</td><td rowspan="1" colspan="1">4/4</td><td rowspan="1" colspan="1">2-3/2-3</td><td rowspan="1" colspan="1">5/5</td><td rowspan="1" colspan="1">1/1</td><td rowspan="1" colspan="1">1/1</td><td rowspan="1" colspan="1">3</td></tr><tr><td rowspan="1" colspan="1"><named-content xmlns:xlink="http://www.w3.org/1999/xlink" content-type="dwc:institutional_code" xlink:title="Zhongshan (Sun Yatsen) University" xlink:href="https://scientific-collections.gbif.org/institution/27fb9d75-becb-415c-b8d3-7f8061c46fbc" xlink:type="simple">SYS</named-content> r001725<sup>P</sup></td><td rowspan="1" colspan="1">Nonggang National <abbrev xmlns:xlink="http://www.w3.org/1999/xlink" xlink:title="Nature Reserve" xlink:type="simple">NR</abbrev>, Guangxi, China</td><td rowspan="1" colspan="1">
                      <abbrev xmlns:xlink="http://www.w3.org/1999/xlink" xlink:title="subadult female" xlink:type="simple">SF</abbrev>
                    </td><td rowspan="1" colspan="1">144.5</td><td rowspan="1" colspan="1">9.3</td><td rowspan="1" colspan="1">13-13-13</td><td rowspan="1" colspan="1">168</td><td rowspan="1" colspan="1">1</td><td rowspan="1" colspan="1">15</td><td rowspan="1" colspan="1">4/4</td><td rowspan="1" colspan="1">2-3/2-3</td><td rowspan="1" colspan="1">5/5</td><td rowspan="1" colspan="1">1/1</td><td rowspan="1" colspan="1">1/1</td><td rowspan="1" colspan="1">3</td></tr><tr><td rowspan="1" colspan="15">
                      <bold>
                        <italic>
                          <tp:taxon-name><tp:taxon-name-part taxon-name-part-type="genus" reg="Calamaria">Calamaria</tp:taxon-name-part> <tp:taxon-name-part taxon-name-part-type="species" reg="pavimentata">pavimentata</tp:taxon-name-part></tp:taxon-name>
                        </italic>
                      </bold>
                    </td></tr><tr><td rowspan="1" colspan="1"><named-content xmlns:xlink="http://www.w3.org/1999/xlink" content-type="dwc:institutional_code" xlink:title="MNHN - Museum national d'Histoire naturelle" xlink:href="https://scientific-collections.gbif.org/institution/6a6ac6c5-1b8a-48db-91a2-f8661274ff80" xlink:type="simple">MNHN</named-content>-RA-0.3298<sup>H</sup></td><td rowspan="1" colspan="1">Java, Indonesia</td><td rowspan="1" colspan="1">M</td><td rowspan="1" colspan="1">182.1</td><td rowspan="1" colspan="1">24.0</td><td rowspan="1" colspan="1">13-13-13</td><td rowspan="1" colspan="1">151</td><td rowspan="1" colspan="1">1</td><td rowspan="1" colspan="1">27</td><td rowspan="1" colspan="1">4/4</td><td rowspan="1" colspan="1">2-3/2-3</td><td rowspan="1" colspan="1">5/5</td><td rowspan="1" colspan="1">1/1</td><td rowspan="1" colspan="1">1/1</td><td rowspan="1" colspan="1">3</td></tr><tr><td rowspan="1" colspan="1"><named-content xmlns:xlink="http://www.w3.org/1999/xlink" content-type="dwc:institutional_code" xlink:title="MNHN - Museum national d'Histoire naturelle" xlink:href="https://scientific-collections.gbif.org/institution/6a6ac6c5-1b8a-48db-91a2-f8661274ff80" xlink:type="simple">MNHN</named-content>-RA-0.3297<sup>*</sup></td><td rowspan="1" colspan="1">Java, Indonesia</td><td rowspan="1" colspan="1">
                      <abbrev xmlns:xlink="http://www.w3.org/1999/xlink" xlink:title="subadult female" xlink:type="simple">SF</abbrev>
                    </td><td rowspan="1" colspan="1">115.0</td><td rowspan="1" colspan="1">10.0</td><td rowspan="1" colspan="1">13-13-13</td><td rowspan="1" colspan="1">136</td><td rowspan="1" colspan="1">1</td><td rowspan="1" colspan="1">13</td><td rowspan="1" colspan="1">4/4</td><td rowspan="1" colspan="1">2-3/2-3</td><td rowspan="1" colspan="1">5/5</td><td rowspan="1" colspan="1">1/1</td><td rowspan="1" colspan="1">1/1</td><td rowspan="1" colspan="1">1</td></tr><tr><td rowspan="1" colspan="15">
                      <bold>
                        <italic>
                          <tp:taxon-name><tp:taxon-name-part taxon-name-part-type="genus" reg="Calamaria">Calamaria</tp:taxon-name-part> <tp:taxon-name-part taxon-name-part-type="uncertainty-rank">cf.</tp:taxon-name-part> <tp:taxon-name-part taxon-name-part-type="species" reg="pavimentata">pavimentata</tp:taxon-name-part></tp:taxon-name>
                        </italic>
                      </bold>
                    </td></tr><tr><td rowspan="1" colspan="1">No. 1016<sup>*</sup></td><td rowspan="1" colspan="1">Jinxiu, Laibin, Guangxi, China</td><td rowspan="1" colspan="1">M</td><td rowspan="1" colspan="1">180.0</td><td rowspan="1" colspan="1">14.0</td><td rowspan="1" colspan="1">13-13-13</td><td rowspan="1" colspan="1">179</td><td rowspan="1" colspan="1">1</td><td rowspan="1" colspan="1">22</td><td rowspan="1" colspan="1">4/4</td><td rowspan="1" colspan="1">2-3/2-3</td><td rowspan="1" colspan="1">5/5</td><td rowspan="1" colspan="1">1/1</td><td rowspan="1" colspan="1">1/1</td><td rowspan="1" colspan="1">2</td></tr><tr><td rowspan="1" colspan="1">No. 2009<sup>*</sup></td><td rowspan="1" colspan="1">Jinxiu, Laibin, Guangxi, China</td><td rowspan="1" colspan="1">F</td><td rowspan="1" colspan="1">273.0</td><td rowspan="1" colspan="1">13.0</td><td rowspan="1" colspan="1">13-13-13</td><td rowspan="1" colspan="1">n/a</td><td rowspan="1" colspan="1">n/a</td><td rowspan="1" colspan="1">n/a</td><td rowspan="1" colspan="1">4/4</td><td rowspan="1" colspan="1">2-3/2-3</td><td rowspan="1" colspan="1">5/5</td><td rowspan="1" colspan="1">1/1</td><td rowspan="1" colspan="1">1/1</td><td rowspan="1" colspan="1">2</td></tr></tbody></table><table-wrap-foot><fn><p>Sources: 1 = <xref ref-type="bibr" rid="B12">Duméril et al. (1854)</xref>; 2 = <xref ref-type="bibr" rid="B13">Fan (1931)</xref>; 3 = this study.</p></fn></table-wrap-foot></table-wrap></tp:treatment-sec><tp:treatment-sec sec-type="Etymology"><title>Etymology.</title><p>The specific epithet <italic>similis</italic> is a Latin adjective meaning similar, referring to the strong morphological resemblance of this species to <italic><tp:taxon-name><tp:taxon-name-part taxon-name-part-type="genus" reg="Calamaria">Calamaria</tp:taxon-name-part> <tp:taxon-name-part taxon-name-part-type="species" reg="pavimentata">pavimentata</tp:taxon-name-part></tp:taxon-name></italic>. This similarity has resulted in the species being previously misidentified and treated as <italic><tp:taxon-name><tp:taxon-name-part taxon-name-part-type="genus" reg="Calamaria">C.</tp:taxon-name-part> <tp:taxon-name-part taxon-name-part-type="species" reg="pavimentata">pavimentata</tp:taxon-name-part></tp:taxon-name></italic> in numerous earlier studies (e.g., <xref ref-type="bibr" rid="B54">Yang and Zheng 2018</xref>). We propose the following common names for the new species: “Similar Reed Snake” (English), “拟尖尾两头蛇” (nĬ jiān wěi liăng tóu shé, Chinese), “Rắn mai gầm tương đồng” (Vietnamese), and “Сходная карликовая змея” (Skhodnaya karlikovaya zmeya, Russian).</p></tp:treatment-sec><tp:treatment-sec sec-type="Comparison"><title>Comparison.</title><p>Comparative morphological data for the new species and currently recognized members of the genus <italic><tp:taxon-name><tp:taxon-name-part taxon-name-part-type="genus" reg="Calamaria">Calamaria</tp:taxon-name-part></tp:taxon-name></italic> from mainland China and the Indo-Burma Region are presented in Table <xref ref-type="table" rid="T5">5</xref>. <italic><tp:taxon-name><tp:taxon-name-part taxon-name-part-type="genus" reg="Calamaria">Calamaria</tp:taxon-name-part> <tp:taxon-name-part taxon-name-part-type="species" reg="similis">similis</tp:taxon-name-part></tp:taxon-name></italic> sp. nov. differs from all congeners, particularly those referred to the <italic><tp:taxon-name><tp:taxon-name-part taxon-name-part-type="genus" reg="Calamaria">Calamaria</tp:taxon-name-part> <tp:taxon-name-part taxon-name-part-type="species" reg="pavimentata">pavimentata</tp:taxon-name-part></tp:taxon-name></italic> species complex, by a unique combination of meristic characters, body proportions, and coloration, as detailed below:</p><table-wrap id="T5" position="float" orientation="portrait"><label>Table 5.</label><caption><p>Comparison of morphological characters of <italic><tp:taxon-name><tp:taxon-name-part taxon-name-part-type="genus" reg="Calamaria">Calamaria</tp:taxon-name-part> <tp:taxon-name-part taxon-name-part-type="species" reg="similis">similis</tp:taxon-name-part></tp:taxon-name></italic> sp. nov. with those of congeners occurring in China and the Indo-Burma region. Symbols: (1) = Supralabials; (2) = Supralabials contacting orbit; (3) = Preocular (1 = present, 0 = absent); (4) = Mental touching chin shields (1 = yes, 0 = no); (5) = Number of scales contacting paraparietal; (6) = <abbrev xmlns:xlink="http://www.w3.org/1999/xlink" xlink:title="ventral scales" xlink:type="simple">VEN</abbrev> in males; (7) = <abbrev xmlns:xlink="http://www.w3.org/1999/xlink" xlink:title="ventral scales" xlink:type="simple">VEN</abbrev> in females; (8) = <abbrev xmlns:xlink="http://www.w3.org/1999/xlink" xlink:title="subcaudal scales" xlink:type="simple">SC</abbrev> in males; (9) = <abbrev xmlns:xlink="http://www.w3.org/1999/xlink" xlink:title="subcaudal scales" xlink:type="simple">SC</abbrev> (females); (10) = maximum <abbrev xmlns:xlink="http://www.w3.org/1999/xlink" xlink:title="total length" xlink:type="simple">TL</abbrev> (mm) in males; (11) = maximum <abbrev xmlns:xlink="http://www.w3.org/1999/xlink" xlink:title="total length" xlink:type="simple">TL</abbrev> (mm) in females; (12) = ratio <abbrev xmlns:xlink="http://www.w3.org/1999/xlink" xlink:title="ratio of tail length/total length" xlink:type="simple">TaL/TL</abbrev> (%) in males; (13) = ratio <abbrev xmlns:xlink="http://www.w3.org/1999/xlink" xlink:title="ratio of tail length/total length" xlink:type="simple">TaL/TL</abbrev> (%) in females; (14) = Tail: tapering (2), slightly tapered (1), or not (0); (15) = End of tail; (16) = Dorsal color; (17) = Ventrals color. Notes: N/a: Not available.</p></caption><table><tbody><tr><th rowspan="1" colspan="1">Species</th><th rowspan="1" colspan="1">(1)</th><th rowspan="1" colspan="1">(2)</th><th rowspan="1" colspan="1">(3)</th><th rowspan="1" colspan="1">(4)</th><th rowspan="1" colspan="1">(5)</th><th rowspan="1" colspan="1">(6)</th><th rowspan="1" colspan="1">(7)</th><th rowspan="1" colspan="1">(8)</th><th rowspan="1" colspan="1">(9)</th><th rowspan="1" colspan="1">(10)</th><th rowspan="1" colspan="1">(11)</th><th rowspan="1" colspan="1">(12)</th><th rowspan="1" colspan="1">(13)</th><th rowspan="1" colspan="1">(14)</th><th rowspan="1" colspan="1">(15)</th><th rowspan="1" colspan="1">(16)</th><th rowspan="1" colspan="1">(17)</th><th rowspan="1" colspan="1">Sources</th></tr><tr><td rowspan="1" colspan="1"><italic><tp:taxon-name><tp:taxon-name-part taxon-name-part-type="genus" reg="Calamaria">C.</tp:taxon-name-part> <tp:taxon-name-part taxon-name-part-type="species" reg="similis">similis</tp:taxon-name-part></tp:taxon-name></italic> sp. nov.</td><td rowspan="1" colspan="1">4</td><td rowspan="1" colspan="1">2/3</td><td rowspan="1" colspan="1">1</td><td rowspan="1" colspan="1">0</td><td rowspan="1" colspan="1">6</td><td rowspan="1" colspan="1">145–155</td><td rowspan="1" colspan="1">168</td><td rowspan="1" colspan="1">20–23</td><td rowspan="1" colspan="1">15</td><td rowspan="1" colspan="1">187</td><td rowspan="1" colspan="1">154</td><td rowspan="1" colspan="1">6.4–9.3</td><td rowspan="1" colspan="1">6.1</td><td rowspan="1" colspan="1">2</td><td rowspan="1" colspan="1">obtuse point</td><td rowspan="1" colspan="1">reddish brown to dark brown with five narrow dark longitudinal stripes</td><td rowspan="1" colspan="1">pale yellow, immaculate</td><td rowspan="1" colspan="1">This study</td></tr><tr><td rowspan="1" colspan="1">
                      <italic>
                        <tp:taxon-name><tp:taxon-name-part taxon-name-part-type="genus" reg="Calamaria">C.</tp:taxon-name-part> <tp:taxon-name-part taxon-name-part-type="species" reg="abramovi">abramovi</tp:taxon-name-part></tp:taxon-name>
                      </italic>
                    </td><td rowspan="1" colspan="1">4</td><td rowspan="1" colspan="1">2/3</td><td rowspan="1" colspan="1">1</td><td rowspan="1" colspan="1">0</td><td rowspan="1" colspan="1">6</td><td rowspan="1" colspan="1">159</td><td rowspan="1" colspan="1">174</td><td rowspan="1" colspan="1">26</td><td rowspan="1" colspan="1">20</td><td rowspan="1" colspan="1">139</td><td rowspan="1" colspan="1">482</td><td rowspan="1" colspan="1">13.3</td><td rowspan="1" colspan="1">7.1</td><td rowspan="1" colspan="1">2</td><td rowspan="1" colspan="1">sharp point</td><td rowspan="1" colspan="1">uniform black</td><td rowspan="1" colspan="1">yellow-orange spots</td><td rowspan="1" colspan="1">
                      <xref ref-type="bibr" rid="B37">Orlov 2009</xref>
                    </td></tr><tr><td rowspan="1" colspan="1">
                      <italic>
                        <tp:taxon-name><tp:taxon-name-part taxon-name-part-type="genus" reg="Calamaria">C.</tp:taxon-name-part> <tp:taxon-name-part taxon-name-part-type="species" reg="andersoni">andersoni</tp:taxon-name-part></tp:taxon-name>
                      </italic>
                    </td><td rowspan="1" colspan="1">4</td><td rowspan="1" colspan="1">2/3</td><td rowspan="1" colspan="1">1</td><td rowspan="1" colspan="1">0</td><td rowspan="1" colspan="1">6</td><td rowspan="1" colspan="1">164–172</td><td rowspan="1" colspan="1">186</td><td rowspan="1" colspan="1">20–23</td><td rowspan="1" colspan="1">14</td><td rowspan="1" colspan="1">351</td><td rowspan="1" colspan="1">312</td><td rowspan="1" colspan="1">8.8–9.2</td><td rowspan="1" colspan="1">5.8</td><td rowspan="1" colspan="1">0</td><td rowspan="1" colspan="1">obtuse point</td><td rowspan="1" colspan="1">brownish with faint narrow black lateral stripes</td><td rowspan="1" colspan="1">orange-yellow, immaculate</td><td rowspan="1" colspan="1"><xref ref-type="bibr" rid="B54">Yang and Zheng 2018</xref>; <xref ref-type="bibr" rid="B59">Zhang et al. 2025b</xref></td></tr><tr><td rowspan="1" colspan="1">
                      <italic>
                        <tp:taxon-name><tp:taxon-name-part taxon-name-part-type="genus" reg="Calamaria">C.</tp:taxon-name-part> <tp:taxon-name-part taxon-name-part-type="species" reg="annamensis">annamensis</tp:taxon-name-part></tp:taxon-name>
                      </italic>
                    </td><td rowspan="1" colspan="1">4</td><td rowspan="1" colspan="1">2/3</td><td rowspan="1" colspan="1">1</td><td rowspan="1" colspan="1">0</td><td rowspan="1" colspan="1">6</td><td rowspan="1" colspan="1">182</td><td rowspan="1" colspan="1">196–204</td><td rowspan="1" colspan="1">22</td><td rowspan="1" colspan="1">14–15</td><td rowspan="1" colspan="1">304</td><td rowspan="1" colspan="1">552</td><td rowspan="1" colspan="1">6.6</td><td rowspan="1" colspan="1">3.9–4.7</td><td rowspan="1" colspan="1">1</td><td rowspan="1" colspan="1">obtuse point</td><td rowspan="1" colspan="1">uniform dark brown to olive-brown</td><td rowspan="1" colspan="1">light orange to salmon, with small black spots</td><td rowspan="1" colspan="1">
                      <xref ref-type="bibr" rid="B22">Korolev et al. 2026</xref>
                    </td></tr><tr><td rowspan="1" colspan="1">
                      <italic>
                        <tp:taxon-name><tp:taxon-name-part taxon-name-part-type="genus" reg="Calamaria">C.</tp:taxon-name-part> <tp:taxon-name-part taxon-name-part-type="species" reg="arcana">arcana</tp:taxon-name-part></tp:taxon-name>
                      </italic>
                    </td><td rowspan="1" colspan="1">4</td><td rowspan="1" colspan="1">2/3</td><td rowspan="1" colspan="1">1</td><td rowspan="1" colspan="1">0</td><td rowspan="1" colspan="1">6</td><td rowspan="1" colspan="1">170–176</td><td rowspan="1" colspan="1">192</td><td rowspan="1" colspan="1">20–22</td><td rowspan="1" colspan="1">12</td><td rowspan="1" colspan="1">303</td><td rowspan="1" colspan="1">n/a</td><td rowspan="1" colspan="1">7.2–11.8</td><td rowspan="1" colspan="1">4.7</td><td rowspan="1" colspan="1">0</td><td rowspan="1" colspan="1">obtuse point</td><td rowspan="1" colspan="1">brownish</td><td rowspan="1" colspan="1">orangish-red, immaculate</td><td rowspan="1" colspan="1"><xref ref-type="bibr" rid="B55">Yeung et al. 2022</xref>; Zhang et al. 2023</td></tr><tr><td rowspan="1" colspan="1">
                      <italic>
                        <tp:taxon-name><tp:taxon-name-part taxon-name-part-type="genus" reg="Calamaria">C.</tp:taxon-name-part> <tp:taxon-name-part taxon-name-part-type="species" reg="berezowskii">berezowskii</tp:taxon-name-part></tp:taxon-name>
                      </italic>
                    </td><td rowspan="1" colspan="1">4</td><td rowspan="1" colspan="1">2/3</td><td rowspan="1" colspan="1">1</td><td rowspan="1" colspan="1">0</td><td rowspan="1" colspan="1">6</td><td rowspan="1" colspan="1">149–155</td><td rowspan="1" colspan="1">153–171</td><td rowspan="1" colspan="1">22–25</td><td rowspan="1" colspan="1">12–16</td><td rowspan="1" colspan="1">290</td><td rowspan="1" colspan="1">245</td><td rowspan="1" colspan="1">6.6–10.5</td><td rowspan="1" colspan="1">6.5–6.9</td><td rowspan="1" colspan="1">0</td><td rowspan="1" colspan="1">obtuse point</td><td rowspan="1" colspan="1">blackish-brown or brown</td><td rowspan="1" colspan="1">light khaki or white</td><td rowspan="1" colspan="1"><xref ref-type="bibr" rid="B18">Inger and Marx 1965</xref>; <xref ref-type="bibr" rid="B28">Liang et al. 2024</xref></td></tr><tr><td rowspan="1" colspan="1">
                      <italic>
                        <tp:taxon-name><tp:taxon-name-part taxon-name-part-type="genus" reg="Calamaria">C.</tp:taxon-name-part> <tp:taxon-name-part taxon-name-part-type="species" reg="buchi">buchi</tp:taxon-name-part></tp:taxon-name>
                      </italic>
                    </td><td rowspan="1" colspan="1">4</td><td rowspan="1" colspan="1">2/3</td><td rowspan="1" colspan="1">1</td><td rowspan="1" colspan="1">1</td><td rowspan="1" colspan="1">5</td><td rowspan="1" colspan="1">n/a</td><td rowspan="1" colspan="1">221–236</td><td rowspan="1" colspan="1">n/a</td><td rowspan="1" colspan="1">13–14</td><td rowspan="1" colspan="1">n/a</td><td rowspan="1" colspan="1">466</td><td rowspan="1" colspan="1">n/a</td><td rowspan="1" colspan="1">3.9–4.1</td><td rowspan="1" colspan="1">1</td><td rowspan="1" colspan="1">obtuse point</td><td rowspan="1" colspan="1">blackish with small light spots</td><td rowspan="1" colspan="1">yellow, immaculate</td><td rowspan="1" colspan="1"><xref ref-type="bibr" rid="B18">Inger and Marx 1965</xref>; <xref ref-type="bibr" rid="B34">Nguyen et al. 2009</xref></td></tr><tr><td rowspan="1" colspan="1">
                      <italic>
                        <tp:taxon-name><tp:taxon-name-part taxon-name-part-type="genus" reg="Calamaria">C.</tp:taxon-name-part> <tp:taxon-name-part taxon-name-part-type="species" reg="concolor">concolor</tp:taxon-name-part></tp:taxon-name>
                      </italic>
                    </td><td rowspan="1" colspan="1">5</td><td rowspan="1" colspan="1">2/3</td><td rowspan="1" colspan="1">1</td><td rowspan="1" colspan="1">1</td><td rowspan="1" colspan="1">5</td><td rowspan="1" colspan="1">209</td><td rowspan="1" colspan="1">n/a</td><td rowspan="1" colspan="1">19</td><td rowspan="1" colspan="1">n/a</td><td rowspan="1" colspan="1">578</td><td rowspan="1" colspan="1">n/a</td><td rowspan="1" colspan="1">7.2</td><td rowspan="1" colspan="1">n/a</td><td rowspan="1" colspan="1">1</td><td rowspan="1" colspan="1">obtuse point</td><td rowspan="1" colspan="1">uniform orangish-red</td><td rowspan="1" colspan="1">bright red, immaculate</td><td rowspan="1" colspan="1"><xref ref-type="bibr" rid="B38">Orlov et al. 2010</xref>; <xref ref-type="bibr" rid="B35">Nguyen et al. 2025</xref></td></tr><tr><td rowspan="1" colspan="1">
                      <italic>
                        <tp:taxon-name><tp:taxon-name-part taxon-name-part-type="genus" reg="Calamaria">C.</tp:taxon-name-part> <tp:taxon-name-part taxon-name-part-type="species" reg="dominici">dominici</tp:taxon-name-part></tp:taxon-name>
                      </italic>
                    </td><td rowspan="1" colspan="1">4 or 5</td><td rowspan="1" colspan="1">2/3 or 3/4</td><td rowspan="1" colspan="1">1</td><td rowspan="1" colspan="1">1 or 0</td><td rowspan="1" colspan="1">6</td><td rowspan="1" colspan="1">n/a</td><td rowspan="1" colspan="1">174</td><td rowspan="1" colspan="1">n/a</td><td rowspan="1" colspan="1">17 or 18</td><td rowspan="1" colspan="1">n/a</td><td rowspan="1" colspan="1">421</td><td rowspan="1" colspan="1">n/a</td><td rowspan="1" colspan="1">6.2</td><td rowspan="1" colspan="1">1</td><td rowspan="1" colspan="1">obtuse point</td><td rowspan="1" colspan="1">dark with irregular yellow blotches</td><td rowspan="1" colspan="1">dark with few yellow blotches &amp; bands</td><td rowspan="1" colspan="1">
                      <xref ref-type="bibr" rid="B64">Ziegler et al. 2019</xref>
                    </td></tr><tr><td rowspan="1" colspan="1">
                      <italic>
                        <tp:taxon-name><tp:taxon-name-part taxon-name-part-type="genus" reg="Calamaria">C.</tp:taxon-name-part> <tp:taxon-name-part taxon-name-part-type="species" reg="gialaiensis">gialaiensis</tp:taxon-name-part></tp:taxon-name>
                      </italic>
                    </td><td rowspan="1" colspan="1">4</td><td rowspan="1" colspan="1">2/3</td><td rowspan="1" colspan="1">1</td><td rowspan="1" colspan="1">1</td><td rowspan="1" colspan="1">5</td><td rowspan="1" colspan="1">191</td><td rowspan="1" colspan="1">n/a</td><td rowspan="1" colspan="1">23</td><td rowspan="1" colspan="1">n/a</td><td rowspan="1" colspan="1">457</td><td rowspan="1" colspan="1">n/a</td><td rowspan="1" colspan="1">8.1</td><td rowspan="1" colspan="1">n/a</td><td rowspan="1" colspan="1">0</td><td rowspan="1" colspan="1">rounded</td><td rowspan="1" colspan="1">light greyish-brown with a faint dark neck collar and a few dark blotches along the posterior vertebral region</td><td rowspan="1" colspan="1">yellowish beige, immaculate</td><td rowspan="1" colspan="1">
                      <xref ref-type="bibr" rid="B34">Nguyen et al. 2009</xref>
                    </td></tr><tr><td rowspan="1" colspan="1">
                      <italic>
                        <tp:taxon-name><tp:taxon-name-part taxon-name-part-type="genus" reg="Calamaria">C.</tp:taxon-name-part> <tp:taxon-name-part taxon-name-part-type="species" reg="jinggangensis">jinggangensis</tp:taxon-name-part></tp:taxon-name>
                      </italic>
                    </td><td rowspan="1" colspan="1">4</td><td rowspan="1" colspan="1">2/3</td><td rowspan="1" colspan="1">1</td><td rowspan="1" colspan="1">0</td><td rowspan="1" colspan="1">6</td><td rowspan="1" colspan="1">157–158</td><td rowspan="1" colspan="1">179</td><td rowspan="1" colspan="1">20</td><td rowspan="1" colspan="1">12</td><td rowspan="1" colspan="1">260</td><td rowspan="1" colspan="1">364</td><td rowspan="1" colspan="1">15.0</td><td rowspan="1" colspan="1">3.6</td><td rowspan="1" colspan="1">0</td><td rowspan="1" colspan="1">obtuse point</td><td rowspan="1" colspan="1">brownish black</td><td rowspan="1" colspan="1">dark orange</td><td rowspan="1" colspan="1"><xref ref-type="bibr" rid="B5">Cai et al. 2023</xref>; Zhang et al. 2024</td></tr><tr><td rowspan="1" colspan="1">
                      <italic>
                        <tp:taxon-name><tp:taxon-name-part taxon-name-part-type="genus" reg="Calamaria">C.</tp:taxon-name-part> <tp:taxon-name-part taxon-name-part-type="species" reg="lovii">lovii</tp:taxon-name-part> <tp:taxon-name-part taxon-name-part-type="subspecies" reg="ingermarxorum">ingermarxorum</tp:taxon-name-part></tp:taxon-name>
                      </italic>
                    </td><td rowspan="1" colspan="1">4</td><td rowspan="1" colspan="1">2/3</td><td rowspan="1" colspan="1">0</td><td rowspan="1" colspan="1">1</td><td rowspan="1" colspan="1">6</td><td rowspan="1" colspan="1">205</td><td rowspan="1" colspan="1">n/a</td><td rowspan="1" colspan="1">23</td><td rowspan="1" colspan="1">n/a</td><td rowspan="1" colspan="1">318</td><td rowspan="1" colspan="1">n/a</td><td rowspan="1" colspan="1">7.4</td><td rowspan="1" colspan="1">n/a</td><td rowspan="1" colspan="1">0</td><td rowspan="1" colspan="1">blunt</td><td rowspan="1" colspan="1">immaculate bluish-grey with light spots on four lateral neck scales</td><td rowspan="1" colspan="1">dark gray, immaculate</td><td rowspan="1" colspan="1">
                      <xref ref-type="bibr" rid="B6">Darevsky and Orlov 1992</xref>
                    </td></tr><tr><td rowspan="1" colspan="1">
                      <italic>
                        <tp:taxon-name><tp:taxon-name-part taxon-name-part-type="genus" reg="Calamaria">C.</tp:taxon-name-part> <tp:taxon-name-part taxon-name-part-type="species" reg="lumbricoidea">lumbricoidea</tp:taxon-name-part></tp:taxon-name>
                      </italic>
                    </td><td rowspan="1" colspan="1">5</td><td rowspan="1" colspan="1">3/4</td><td rowspan="1" colspan="1">1</td><td rowspan="1" colspan="1">1</td><td rowspan="1" colspan="1">4 or 5</td><td rowspan="1" colspan="1">144–196</td><td rowspan="1" colspan="1">137–229</td><td rowspan="1" colspan="1">17–27</td><td rowspan="1" colspan="1">13–21</td><td rowspan="1" colspan="1">498</td><td rowspan="1" colspan="1">642</td><td rowspan="1" colspan="1">6.3–11.4</td><td rowspan="1" colspan="1">3.9–8.3</td><td rowspan="1" colspan="1">1</td><td rowspan="1" colspan="1">sharp point</td><td rowspan="1" colspan="1">black with narrow cream or yellow rings; head red or pink in juveniles</td><td rowspan="1" colspan="1">yellow with black ventral scales forming bands</td><td rowspan="1" colspan="1">
                      <xref ref-type="bibr" rid="B18">Inger and Marx 1965</xref>
                    </td></tr><tr><td rowspan="1" colspan="1">
                      <italic>
                        <tp:taxon-name><tp:taxon-name-part taxon-name-part-type="genus" reg="Calamaria">C.</tp:taxon-name-part> <tp:taxon-name-part taxon-name-part-type="species" reg="mizoramensis">mizoramensis</tp:taxon-name-part></tp:taxon-name>
                      </italic>
                    </td><td rowspan="1" colspan="1">4</td><td rowspan="1" colspan="1">2/3</td><td rowspan="1" colspan="1">1</td><td rowspan="1" colspan="1">0</td><td rowspan="1" colspan="1">6</td><td rowspan="1" colspan="1">147–155</td><td rowspan="1" colspan="1">166–175</td><td rowspan="1" colspan="1">22–27</td><td rowspan="1" colspan="1">13–15</td><td rowspan="1" colspan="1">251</td><td rowspan="1" colspan="1">258</td><td rowspan="1" colspan="1">10.3–13.1</td><td rowspan="1" colspan="1">4.7–6.5</td><td rowspan="1" colspan="1">0</td><td rowspan="1" colspan="1">obtuse point</td><td rowspan="1" colspan="1">dark brown to blackish-brown with three to six narrow longitudinal stripes</td><td rowspan="1" colspan="1">yellow, immaculate</td><td rowspan="1" colspan="1">
                      <xref ref-type="bibr" rid="B23">Lalremsanga et al. 2026</xref>
                    </td></tr><tr><td rowspan="1" colspan="1">
                      <italic>
                        <tp:taxon-name><tp:taxon-name-part taxon-name-part-type="genus" reg="Calamaria">C.</tp:taxon-name-part> <tp:taxon-name-part taxon-name-part-type="species" reg="nebulosa">nebulosa</tp:taxon-name-part></tp:taxon-name>
                      </italic>
                    </td><td rowspan="1" colspan="1">4</td><td rowspan="1" colspan="1">2/3</td><td rowspan="1" colspan="1">0</td><td rowspan="1" colspan="1">0</td><td rowspan="1" colspan="1">6</td><td rowspan="1" colspan="1">n/a</td><td rowspan="1" colspan="1">179</td><td rowspan="1" colspan="1">n/a</td><td rowspan="1" colspan="1">22</td><td rowspan="1" colspan="1">n/a</td><td rowspan="1" colspan="1">354</td><td rowspan="1" colspan="1">n/a</td><td rowspan="1" colspan="1">7.9</td><td rowspan="1" colspan="1">0</td><td rowspan="1" colspan="1">obtuse point</td><td rowspan="1" colspan="1">bluish-grey</td><td rowspan="1" colspan="1">yellow, immaculate</td><td rowspan="1" colspan="1">
                      <xref ref-type="bibr" rid="B26">Lee 2021</xref>
                    </td></tr><tr><td rowspan="1" colspan="1">
                      <italic>
                        <tp:taxon-name><tp:taxon-name-part taxon-name-part-type="genus" reg="Calamaria">C.</tp:taxon-name-part> <tp:taxon-name-part taxon-name-part-type="species" reg="pavimentata">pavimentata</tp:taxon-name-part></tp:taxon-name>
                      </italic>
                    </td><td rowspan="1" colspan="1">4</td><td rowspan="1" colspan="1">2/3</td><td rowspan="1" colspan="1">1</td><td rowspan="1" colspan="1">0</td><td rowspan="1" colspan="1">6</td><td rowspan="1" colspan="1">151</td><td rowspan="1" colspan="1">136</td><td rowspan="1" colspan="1">27</td><td rowspan="1" colspan="1">13</td><td rowspan="1" colspan="1">206</td><td rowspan="1" colspan="1">125</td><td rowspan="1" colspan="1">11.6</td><td rowspan="1" colspan="1">8.0</td><td rowspan="1" colspan="1">2</td><td rowspan="1" colspan="1">obtuse point</td><td rowspan="1" colspan="1">blackish-brown with narrow dark longitudinal stripes</td><td rowspan="1" colspan="1">yellowish white, immaculate</td><td rowspan="1" colspan="1"><xref ref-type="bibr" rid="B12">Duméril et al. 1854</xref>; This study</td></tr><tr><td rowspan="1" colspan="1">
                      <italic>
                        <tp:taxon-name><tp:taxon-name-part taxon-name-part-type="genus" reg="Calamaria">C.</tp:taxon-name-part> <tp:taxon-name-part taxon-name-part-type="species" reg="sangi">sangi</tp:taxon-name-part></tp:taxon-name>
                      </italic>
                    </td><td rowspan="1" colspan="1">4</td><td rowspan="1" colspan="1">2/3</td><td rowspan="1" colspan="1">1</td><td rowspan="1" colspan="1">1</td><td rowspan="1" colspan="1">5 or 6</td><td rowspan="1" colspan="1">190</td><td rowspan="1" colspan="1">n/a</td><td rowspan="1" colspan="1">19</td><td rowspan="1" colspan="1">n/a</td><td rowspan="1" colspan="1">373</td><td rowspan="1" colspan="1">n/a</td><td rowspan="1" colspan="1">6.2</td><td rowspan="1" colspan="1">n/a</td><td rowspan="1" colspan="1">1</td><td rowspan="1" colspan="1">obtuse point</td><td rowspan="1" colspan="1">greyish-brown with fine dark mottling</td><td rowspan="1" colspan="1">cream with narrow dark transverse bands</td><td rowspan="1" colspan="1">
                      <xref ref-type="bibr" rid="B34">Nguyen et al. 2009</xref>
                    </td></tr><tr><td rowspan="1" colspan="1">
                      <italic>
                        <tp:taxon-name><tp:taxon-name-part taxon-name-part-type="genus" reg="Calamaria">C.</tp:taxon-name-part> <tp:taxon-name-part taxon-name-part-type="species" reg="schlegeli">schlegeli</tp:taxon-name-part></tp:taxon-name>
                      </italic>
                    </td><td rowspan="1" colspan="1">5</td><td rowspan="1" colspan="1">3/4</td><td rowspan="1" colspan="1">1 or 0</td><td rowspan="1" colspan="1">0</td><td rowspan="1" colspan="1">5 or 6</td><td rowspan="1" colspan="1">129–161</td><td rowspan="1" colspan="1">136–180</td><td rowspan="1" colspan="1">25–44</td><td rowspan="1" colspan="1">19–37</td><td rowspan="1" colspan="1">391</td><td rowspan="1" colspan="1">395</td><td rowspan="1" colspan="1">11.1–21.3</td><td rowspan="1" colspan="1">7.3–14.4</td><td rowspan="1" colspan="1">0</td><td rowspan="1" colspan="1">blunt</td><td rowspan="1" colspan="1">immaculate grey or brown; head variably pink, yellow, and/or brown</td><td rowspan="1" colspan="1">cream, immaculate</td><td rowspan="1" colspan="1">
                      <xref ref-type="bibr" rid="B18">Inger and Marx 1965</xref>
                    </td></tr><tr><td rowspan="1" colspan="1">
                      <italic>
                        <tp:taxon-name><tp:taxon-name-part taxon-name-part-type="genus" reg="Calamaria">C.</tp:taxon-name-part> <tp:taxon-name-part taxon-name-part-type="species" reg="septentrionalis">septentrionalis</tp:taxon-name-part></tp:taxon-name>
                      </italic>
                    </td><td rowspan="1" colspan="1">4</td><td rowspan="1" colspan="1">2/3</td><td rowspan="1" colspan="1">1</td><td rowspan="1" colspan="1">0</td><td rowspan="1" colspan="1">6</td><td rowspan="1" colspan="1">148–166</td><td rowspan="1" colspan="1">168–188</td><td rowspan="1" colspan="1">15–19</td><td rowspan="1" colspan="1">6–11</td><td rowspan="1" colspan="1">344</td><td rowspan="1" colspan="1">384</td><td rowspan="1" colspan="1">6.3–8.6</td><td rowspan="1" colspan="1">2.6–4.3</td><td rowspan="1" colspan="1">0</td><td rowspan="1" colspan="1">broadly rounded</td><td rowspan="1" colspan="1">dark brown or black dorsally, usually with a narrow yellow ring about six to eight scales behind the head</td><td rowspan="1" colspan="1">yellow, with small black spots</td><td rowspan="1" colspan="1">
                      <xref ref-type="bibr" rid="B18">Inger and Marx 1965</xref>
                    </td></tr><tr><td rowspan="1" colspan="1">
                      <italic>
                        <tp:taxon-name><tp:taxon-name-part taxon-name-part-type="genus" reg="Calamaria">C.</tp:taxon-name-part> <tp:taxon-name-part taxon-name-part-type="species" reg="strigiventris">strigiventris</tp:taxon-name-part></tp:taxon-name>
                      </italic>
                    </td><td rowspan="1" colspan="1">4</td><td rowspan="1" colspan="1">2/3</td><td rowspan="1" colspan="1">1</td><td rowspan="1" colspan="1">0</td><td rowspan="1" colspan="1">6</td><td rowspan="1" colspan="1">130–168</td><td rowspan="1" colspan="1">176–183</td><td rowspan="1" colspan="1">29–31</td><td rowspan="1" colspan="1">20–22</td><td rowspan="1" colspan="1">362</td><td rowspan="1" colspan="1">367</td><td rowspan="1" colspan="1">11.2–17.9</td><td rowspan="1" colspan="1">8.4–8.6</td><td rowspan="1" colspan="1">2</td><td rowspan="1" colspan="1">abruptly to point</td><td rowspan="1" colspan="1">uniform gray-brown</td><td rowspan="1" colspan="1">bright yellow with longitudinal black stripes</td><td rowspan="1" colspan="1">
                      <xref ref-type="bibr" rid="B41">Poyarkov et al. 2019</xref>
                    </td></tr><tr><td rowspan="1" colspan="1">
                      <italic>
                        <tp:taxon-name><tp:taxon-name-part taxon-name-part-type="genus" reg="Calamaria">C.</tp:taxon-name-part> <tp:taxon-name-part taxon-name-part-type="species" reg="synergis">synergis</tp:taxon-name-part></tp:taxon-name>
                      </italic>
                    </td><td rowspan="1" colspan="1">4</td><td rowspan="1" colspan="1">2/3</td><td rowspan="1" colspan="1">1</td><td rowspan="1" colspan="1">0</td><td rowspan="1" colspan="1">5</td><td rowspan="1" colspan="1">161–166</td><td rowspan="1" colspan="1">n/a</td><td rowspan="1" colspan="1">20–23</td><td rowspan="1" colspan="1">n/a</td><td rowspan="1" colspan="1">284</td><td rowspan="1" colspan="1">n/a</td><td rowspan="1" colspan="1">6.6–9.2</td><td rowspan="1" colspan="1">n/a</td><td rowspan="1" colspan="1">0</td><td rowspan="1" colspan="1">obtuse point</td><td rowspan="1" colspan="1">blackish-brown</td><td rowspan="1" colspan="1">light khaki, immaculate</td><td rowspan="1" colspan="1">
                      <xref ref-type="bibr" rid="B58">Zhang et al. 2025a</xref>
                    </td></tr><tr><td rowspan="1" colspan="1">
                      <italic>
                        <tp:taxon-name><tp:taxon-name-part taxon-name-part-type="genus" reg="Calamaria">C.</tp:taxon-name-part> <tp:taxon-name-part taxon-name-part-type="species" reg="thanhi">thanhi</tp:taxon-name-part></tp:taxon-name>
                      </italic>
                    </td><td rowspan="1" colspan="1">4</td><td rowspan="1" colspan="1">2/3</td><td rowspan="1" colspan="1">0</td><td rowspan="1" colspan="1">0</td><td rowspan="1" colspan="1">6 or 7</td><td rowspan="1" colspan="1">184</td><td rowspan="1" colspan="1">198</td><td rowspan="1" colspan="1">28</td><td rowspan="1" colspan="1">21</td><td rowspan="1" colspan="1">461</td><td rowspan="1" colspan="1">455</td><td rowspan="1" colspan="1">9.9</td><td rowspan="1" colspan="1">6.8</td><td rowspan="1" colspan="1">2</td><td rowspan="1" colspan="1">gradually to a point</td><td rowspan="1" colspan="1">dark with 4–6 light body bands</td><td rowspan="1" colspan="1">yellow, immaculate</td><td rowspan="1" colspan="1">Ziegler et al. <xref ref-type="bibr" rid="B62">2005</xref>, <xref ref-type="bibr" rid="B61">2007</xref></td></tr><tr><td rowspan="1" colspan="1">
                      <italic>
                        <tp:taxon-name><tp:taxon-name-part taxon-name-part-type="genus" reg="Calamaria">C.</tp:taxon-name-part> <tp:taxon-name-part taxon-name-part-type="species" reg="yunnanensis">yunnanensis</tp:taxon-name-part></tp:taxon-name>
                      </italic>
                    </td><td rowspan="1" colspan="1">4</td><td rowspan="1" colspan="1">2/3</td><td rowspan="1" colspan="1">0</td><td rowspan="1" colspan="1">0</td><td rowspan="1" colspan="1">6</td><td rowspan="1" colspan="1">167–184</td><td rowspan="1" colspan="1">199</td><td rowspan="1" colspan="1">15–20</td><td rowspan="1" colspan="1">19</td><td rowspan="1" colspan="1">300</td><td rowspan="1" colspan="1">516</td><td rowspan="1" colspan="1">8.2–8.8</td><td rowspan="1" colspan="1">5.4–8.2</td><td rowspan="1" colspan="1">2</td><td rowspan="1" colspan="1">obtuse point</td><td rowspan="1" colspan="1">blue-grey to olive-brown</td><td rowspan="1" colspan="1">orange-yellow or bright red, immaculate</td><td rowspan="1" colspan="1"><xref ref-type="bibr" rid="B26">Lee 2021</xref>; <xref ref-type="bibr" rid="B59">Zhang et al. 2025b</xref></td></tr></tbody></table></table-wrap><p><italic><tp:taxon-name><tp:taxon-name-part taxon-name-part-type="genus" reg="Calamaria">Calamaria</tp:taxon-name-part> <tp:taxon-name-part taxon-name-part-type="species" reg="similis">similis</tp:taxon-name-part></tp:taxon-name></italic> sp. nov. is readily distinguished from <italic><tp:taxon-name><tp:taxon-name-part taxon-name-part-type="genus" reg="Calamaria">C.</tp:taxon-name-part> <tp:taxon-name-part taxon-name-part-type="species" reg="lumbricoidea">lumbricoidea</tp:taxon-name-part></tp:taxon-name></italic> (distributed in Thailand, Malaysia, Singapore, Indonesia, Brunei, and the Philippines) and <italic><tp:taxon-name><tp:taxon-name-part taxon-name-part-type="genus" reg="Calamaria">C.</tp:taxon-name-part> <tp:taxon-name-part taxon-name-part-type="species" reg="schlegeli">schlegeli</tp:taxon-name-part></tp:taxon-name></italic> (Thailand, Malaysia, Indonesia, and Singapore) by having four supralabials, with the second and third in contact with the eye (vs five supralabials, with the third and fourth in contact). Furthermore, both species are restricted to areas south of the Isthmus of Kra in Peninsular Malaysia and have not been recorded from mainland Indochina.</p><p><italic><tp:taxon-name><tp:taxon-name-part taxon-name-part-type="genus" reg="Calamaria">Calamaria</tp:taxon-name-part> <tp:taxon-name-part taxon-name-part-type="species" reg="similis">similis</tp:taxon-name-part></tp:taxon-name></italic> sp. nov. also differs from <italic><tp:taxon-name><tp:taxon-name-part taxon-name-part-type="genus" reg="Calamaria">C.</tp:taxon-name-part> <tp:taxon-name-part taxon-name-part-type="species" reg="lovii">lovii</tp:taxon-name-part> <tp:taxon-name-part taxon-name-part-type="subspecies" reg="ingermarxorum">ingermarxorum</tp:taxon-name-part></tp:taxon-name></italic> Darevsky &amp; Orlov, 1992 (Gia Lai Province, Vietnam), <italic><tp:taxon-name><tp:taxon-name-part taxon-name-part-type="genus" reg="Calamaria">C.</tp:taxon-name-part> <tp:taxon-name-part taxon-name-part-type="species" reg="nebulosa">nebulosa</tp:taxon-name-part></tp:taxon-name></italic> (Phongsaly Province, Laos), <italic><tp:taxon-name><tp:taxon-name-part taxon-name-part-type="genus" reg="Calamaria">C.</tp:taxon-name-part> <tp:taxon-name-part taxon-name-part-type="species" reg="thanhi">thanhi</tp:taxon-name-part></tp:taxon-name></italic> Ziegler &amp; Le, 2005 (Quang Tri Province, Vietnam), and <italic><tp:taxon-name><tp:taxon-name-part taxon-name-part-type="genus" reg="Calamaria">C.</tp:taxon-name-part> <tp:taxon-name-part taxon-name-part-type="species" reg="yunnanensis">yunnanensis</tp:taxon-name-part></tp:taxon-name></italic> (Yunnan Province, China; possibly Dien Bien Province, Vietnam) by presence of a preocular scale (vs absent). It further differs from <italic><tp:taxon-name><tp:taxon-name-part taxon-name-part-type="genus" reg="Calamaria">C.</tp:taxon-name-part> <tp:taxon-name-part taxon-name-part-type="species" reg="buchi">buchi</tp:taxon-name-part></tp:taxon-name></italic> Marx &amp; Inger, 1955 (Lam Dong Province, Vietnam), <italic><tp:taxon-name><tp:taxon-name-part taxon-name-part-type="genus" reg="Calamaria">C.</tp:taxon-name-part> <tp:taxon-name-part taxon-name-part-type="species" reg="concolor">concolor</tp:taxon-name-part></tp:taxon-name></italic> Orlov, Nguyen, Nguyen, Ananjeva &amp; Ho, 2010 (Hue and Da Nang cities, Vietnam), <italic><tp:taxon-name><tp:taxon-name-part taxon-name-part-type="genus" reg="Calamaria">C.</tp:taxon-name-part> <tp:taxon-name-part taxon-name-part-type="species" reg="gialaiensis">gialaiensis</tp:taxon-name-part></tp:taxon-name></italic> Ziegler, Nguyen &amp; Nguyen, 2008 (Gia Lai Province, Vietnam), <italic><tp:taxon-name><tp:taxon-name-part taxon-name-part-type="genus" reg="Calamaria">C.</tp:taxon-name-part> <tp:taxon-name-part taxon-name-part-type="species" reg="lovii">lovii</tp:taxon-name-part> <tp:taxon-name-part taxon-name-part-type="subspecies" reg="ingermarxorum">ingermarxorum</tp:taxon-name-part></tp:taxon-name></italic>, <italic><tp:taxon-name><tp:taxon-name-part taxon-name-part-type="genus" reg="Calamaria">C.</tp:taxon-name-part> <tp:taxon-name-part taxon-name-part-type="species" reg="lumbricoidea">lumbricoidea</tp:taxon-name-part></tp:taxon-name></italic>, and <italic><tp:taxon-name><tp:taxon-name-part taxon-name-part-type="genus" reg="Calamaria">C.</tp:taxon-name-part> <tp:taxon-name-part taxon-name-part-type="species" reg="sangi">sangi</tp:taxon-name-part></tp:taxon-name></italic> Nguyen, Koch &amp; Ziegler, 2009 (Quang Ngai Province, Vietnam) in having the mental not contacting the chin shields (vs contacting).</p><p><italic><tp:taxon-name><tp:taxon-name-part taxon-name-part-type="genus" reg="Calamaria">Calamaria</tp:taxon-name-part> <tp:taxon-name-part taxon-name-part-type="species" reg="similis">similis</tp:taxon-name-part></tp:taxon-name></italic> sp. nov. differs from <italic><tp:taxon-name><tp:taxon-name-part taxon-name-part-type="genus" reg="Calamaria">C.</tp:taxon-name-part> <tp:taxon-name-part taxon-name-part-type="species" reg="abramovi">abramovi</tp:taxon-name-part></tp:taxon-name></italic> Orlov, 2009 (Quang Ngai Province, Vietnam) by having slightly fewer ventral scales in females (<abbrev xmlns:xlink="http://www.w3.org/1999/xlink" xlink:title="ventral scales" xlink:type="simple">VEN</abbrev> 168 vs 174), fewer subcaudal scales in both sexes (<abbrev xmlns:xlink="http://www.w3.org/1999/xlink" xlink:title="subcaudal scales" xlink:type="simple">SC</abbrev> 20–23 in males and 15 in females vs 26 in males and 20 in females), a slightly shorter relative tail length in males (<abbrev xmlns:xlink="http://www.w3.org/1999/xlink" xlink:title="ratio of tail length/total length" xlink:type="simple">TaL/TL</abbrev> 6.4–9.3% vs 13.3%), a blackish-brown dorsal coloration with narrow dark longitudinal stripes (vs uniformly black), and presence of a nuchal collar without a pattern (vs absent).</p><p>Compared with <italic><tp:taxon-name><tp:taxon-name-part taxon-name-part-type="genus" reg="Calamaria">Calamaria</tp:taxon-name-part> <tp:taxon-name-part taxon-name-part-type="species" reg="andersoni">andersoni</tp:taxon-name-part></tp:taxon-name></italic> (Yunnan Province, China), <italic><tp:taxon-name><tp:taxon-name-part taxon-name-part-type="genus" reg="Calamaria">Calamaria</tp:taxon-name-part> <tp:taxon-name-part taxon-name-part-type="species" reg="similis">similis</tp:taxon-name-part></tp:taxon-name></italic> sp. nov. has lower ventral scale counts in both sexes (<abbrev xmlns:xlink="http://www.w3.org/1999/xlink" xlink:title="ventral scales" xlink:type="simple">VEN</abbrev> 145–155 in males and 168 in females vs 164–172 in males and 186 in females), a smaller total length in both sexes (maximum <abbrev xmlns:xlink="http://www.w3.org/1999/xlink" xlink:title="total length" xlink:type="simple">TL</abbrev> 187 mm in males and 154 mm in females vs 351 mm in males and 312 mm in females).</p><p>It is distinct from <italic><tp:taxon-name><tp:taxon-name-part taxon-name-part-type="genus" reg="Calamaria">Calamaria</tp:taxon-name-part> <tp:taxon-name-part taxon-name-part-type="species" reg="dominici">dominici</tp:taxon-name-part></tp:taxon-name></italic> Ziegler, Tran &amp; Nguyen, 2019 (Lam Dong Province, Vietnam) in having lower ventral scale counts in females (168 vs 174), slightly fewer subcaudal scales in females (15 vs 17–18), a smaller total length in females (maximum <abbrev xmlns:xlink="http://www.w3.org/1999/xlink" xlink:title="total length" xlink:type="simple">TL</abbrev> 154 mm vs 421 mm), a blackish-brown dorsal coloration with narrow dark longitudinal stripes (vs dark with irregular yellow blotches), and presence of patternless nuchal collar (vs absent).</p><p>It differs from <italic><tp:taxon-name><tp:taxon-name-part taxon-name-part-type="genus" reg="Calamaria">Calamaria</tp:taxon-name-part> <tp:taxon-name-part taxon-name-part-type="species" reg="septentrionalis">septentrionalis</tp:taxon-name-part></tp:taxon-name></italic> (southern China and northern Vietnam) in having more subcaudal scales in both sexes (<abbrev xmlns:xlink="http://www.w3.org/1999/xlink" xlink:title="subcaudal scales" xlink:type="simple">SC</abbrev> 22–23 in males and 15 in females vs 15–19 in males and 6–11 in females), a smaller total length in both sexes (maximum <abbrev xmlns:xlink="http://www.w3.org/1999/xlink" xlink:title="total length" xlink:type="simple">TL</abbrev> 187 mm in males and 154 mm in females vs 344 mm in males and 384 mm in females), a longer relative tail length in females (<abbrev xmlns:xlink="http://www.w3.org/1999/xlink" xlink:title="ratio of tail length/total length" xlink:type="simple">TaL/TL</abbrev> 6.1% vs 2.6–4.3%), and an obtusely pointed tail tip (vs broadly rounded).</p><p>Compared with <italic><tp:taxon-name><tp:taxon-name-part taxon-name-part-type="genus" reg="Calamaria">Calamaria</tp:taxon-name-part> <tp:taxon-name-part taxon-name-part-type="species" reg="strigiventris">strigiventris</tp:taxon-name-part></tp:taxon-name></italic> Poyarkov, Nguyen, Orlov &amp; Vogel, 2019 (Lam Dong and Khanh Hoa provinces, Vietnam), <italic><tp:taxon-name><tp:taxon-name-part taxon-name-part-type="genus" reg="Calamaria">Calamaria</tp:taxon-name-part> <tp:taxon-name-part taxon-name-part-type="species" reg="similis">similis</tp:taxon-name-part></tp:taxon-name></italic> sp. nov. differs by having lower ventral scale counts in females (<abbrev xmlns:xlink="http://www.w3.org/1999/xlink" xlink:title="ventral scales" xlink:type="simple">VEN</abbrev> 168 vs 176–183), fewer subcaudal scales in both sexes (<abbrev xmlns:xlink="http://www.w3.org/1999/xlink" xlink:title="subcaudal scales" xlink:type="simple">SC</abbrev> 20–23 in males and 15 in females vs 29–31 in males and 20–22 in females), a smaller total length in both sexes (maximum <abbrev xmlns:xlink="http://www.w3.org/1999/xlink" xlink:title="total length" xlink:type="simple">TL</abbrev> 187 mm in males and 154 mm in females vs 362 mm in males and 367 mm in females), a shorter relative tail length in both sexes (<abbrev xmlns:xlink="http://www.w3.org/1999/xlink" xlink:title="ratio of tail length/total length" xlink:type="simple">TaL/TL</abbrev> 6.4–9.3% in males and 6.1% in females vs 11.2–17.9% in males and 8.4–8.6% in females), presence of patternless nuchal collar (vs absent), presence of two pairs of light spots on the dorsal tail (vs absent).</p><p>From members of the <italic><tp:taxon-name><tp:taxon-name-part taxon-name-part-type="genus" reg="Calamaria">Calamaria</tp:taxon-name-part> <tp:taxon-name-part taxon-name-part-type="species" reg="pavimentata">pavimentata</tp:taxon-name-part></tp:taxon-name></italic> species complex: <italic><tp:taxon-name><tp:taxon-name-part taxon-name-part-type="genus" reg="Calamaria">Calamaria</tp:taxon-name-part> <tp:taxon-name-part taxon-name-part-type="species" reg="similis">similis</tp:taxon-name-part></tp:taxon-name></italic> sp. nov. differs from <italic><tp:taxon-name><tp:taxon-name-part taxon-name-part-type="genus" reg="Calamaria">C.</tp:taxon-name-part> <tp:taxon-name-part taxon-name-part-type="species" reg="annamensis">annamensis</tp:taxon-name-part></tp:taxon-name></italic> (Quang Tri Province, Vietnam) by having lower ventral scale counts in both sexes (<abbrev xmlns:xlink="http://www.w3.org/1999/xlink" xlink:title="ventral scales" xlink:type="simple">VEN</abbrev> 145–155 in males and 168 in females vs 182 in males and 196–204 in females), a smaller total length in both sexes (maximum <abbrev xmlns:xlink="http://www.w3.org/1999/xlink" xlink:title="total length" xlink:type="simple">TL</abbrev> 187 mm in males and 154 mm in females vs 304 mm in males and 552 mm in females), a slightly longer relative tail length in females (<abbrev xmlns:xlink="http://www.w3.org/1999/xlink" xlink:title="ratio of tail length/total length" xlink:type="simple">TaL/TL</abbrev> 6.1% vs 3.9–4.7%), yellowish-white, immaculate ventrals (vs light orange to salmon with small black spots).</p><p>It is distinguished from <italic><tp:taxon-name><tp:taxon-name-part taxon-name-part-type="genus" reg="Calamaria">Calamaria</tp:taxon-name-part> <tp:taxon-name-part taxon-name-part-type="species" reg="arcana">arcana</tp:taxon-name-part></tp:taxon-name></italic> (Guangdong, Fujian, and Hunan provinces, possibly occurring in Zhejiang Province, China) by having lower ventral scale counts in both sexes (<abbrev xmlns:xlink="http://www.w3.org/1999/xlink" xlink:title="ventral scales" xlink:type="simple">VEN</abbrev> 145–155 in males and 168 in females vs 170–176 in males and 192 in females), slightly higher subcaudal counts in females (<abbrev xmlns:xlink="http://www.w3.org/1999/xlink" xlink:title="subcaudal scales" xlink:type="simple">SC</abbrev> 15 vs 12), a smaller total length in males (maximum <abbrev xmlns:xlink="http://www.w3.org/1999/xlink" xlink:title="total length" xlink:type="simple">TL</abbrev> 187 mm vs 304 mm), a slightly longer relative tail length in females (<abbrev xmlns:xlink="http://www.w3.org/1999/xlink" xlink:title="ratio of tail length/total length" xlink:type="simple">TaL/TL</abbrev> 6.1% vs 4.7%), fewer maxillary teeth (MT 8 vs 10).</p><p><italic><tp:taxon-name><tp:taxon-name-part taxon-name-part-type="genus" reg="Calamaria">Calamaria</tp:taxon-name-part> <tp:taxon-name-part taxon-name-part-type="species" reg="similis">similis</tp:taxon-name-part></tp:taxon-name></italic> sp. nov. further differs from <italic><tp:taxon-name><tp:taxon-name-part taxon-name-part-type="genus" reg="Calamaria">C.</tp:taxon-name-part> <tp:taxon-name-part taxon-name-part-type="species" reg="berezowskii">berezowskii</tp:taxon-name-part></tp:taxon-name></italic> (Sichuan Province, China) by having a smaller total length in both sexes (maximum <abbrev xmlns:xlink="http://www.w3.org/1999/xlink" xlink:title="total length" xlink:type="simple">TL</abbrev> 187 mm in males and 154 mm in females vs 290 mm in males and 245 mm in females); a broad and distinct nuchal collar (vs narrow and indistinct); and presence of two pairs of light spots on the dorsal tail (vs absent).</p><p>It can be distinguished from <italic><tp:taxon-name><tp:taxon-name-part taxon-name-part-type="genus" reg="Calamaria">Calamaria</tp:taxon-name-part> <tp:taxon-name-part taxon-name-part-type="species" reg="jinggangensis">jinggangensis</tp:taxon-name-part></tp:taxon-name></italic> (Jiangxi, Guizhou, and possibly Hunan provinces, China) by having slightly lower ventral scale counts in both sexes (<abbrev xmlns:xlink="http://www.w3.org/1999/xlink" xlink:title="ventral scales" xlink:type="simple">VEN</abbrev> 145–155 in males and 168 in females vs 157–158 in males and 179 in females), slightly higher subcaudal counts in females (<abbrev xmlns:xlink="http://www.w3.org/1999/xlink" xlink:title="subcaudal scales" xlink:type="simple">SC</abbrev> 15 vs 12), a shorter relative tail length in males (<abbrev xmlns:xlink="http://www.w3.org/1999/xlink" xlink:title="ratio of tail length/total length" xlink:type="simple">TaL/TL</abbrev> 6.4–9.3% vs 15%) but a longer relative tail length in females (<abbrev xmlns:xlink="http://www.w3.org/1999/xlink" xlink:title="ratio of tail length/total length" xlink:type="simple">TaL/TL</abbrev> 6.1% vs 3.6%).</p><p><italic><tp:taxon-name><tp:taxon-name-part taxon-name-part-type="genus" reg="Calamaria">Calamaria</tp:taxon-name-part> <tp:taxon-name-part taxon-name-part-type="species" reg="similis">similis</tp:taxon-name-part></tp:taxon-name></italic> sp. nov. differs from <italic><tp:taxon-name><tp:taxon-name-part taxon-name-part-type="genus" reg="Calamaria">C.</tp:taxon-name-part> <tp:taxon-name-part taxon-name-part-type="species" reg="mizoramensis">mizoramensis</tp:taxon-name-part></tp:taxon-name></italic> (Mizoram State, India and Bangladesh) by having a smaller total length in both sexes (maximum <abbrev xmlns:xlink="http://www.w3.org/1999/xlink" xlink:title="total length" xlink:type="simple">TL</abbrev> 187 mm in males and 154 mm in females vs 251 mm in males and 258 mm in females), a shorter relative tail length in males (<abbrev xmlns:xlink="http://www.w3.org/1999/xlink" xlink:title="ratio of tail length/total length" xlink:type="simple">TaL/TL</abbrev> 6.4–9.3% vs 10.3–13.1%), and presence of two pairs of light spots on the dorsal tail (vs absent).</p><p><italic><tp:taxon-name><tp:taxon-name-part taxon-name-part-type="genus" reg="Calamaria">Calamaria</tp:taxon-name-part> <tp:taxon-name-part taxon-name-part-type="species" reg="similis">similis</tp:taxon-name-part></tp:taxon-name></italic> sp. nov. differs from <italic><tp:taxon-name><tp:taxon-name-part taxon-name-part-type="genus" reg="Calamaria">C.</tp:taxon-name-part> <tp:taxon-name-part taxon-name-part-type="species" reg="synergis">synergis</tp:taxon-name-part></tp:taxon-name></italic> (Yunnan Province, China) by having six scales surrounding the paraparietal (vs five), lower ventral scale counts in males (<abbrev xmlns:xlink="http://www.w3.org/1999/xlink" xlink:title="ventral scales" xlink:type="simple">VEN</abbrev> 145–155 vs 161–166), a slightly smaller maximum total length in males (maximum <abbrev xmlns:xlink="http://www.w3.org/1999/xlink" xlink:title="total length" xlink:type="simple">TL</abbrev> 187 mm vs 284 mm), and presence of two pairs of light spots on the dorsal tail (vs absent).</p><p><italic><tp:taxon-name><tp:taxon-name-part taxon-name-part-type="genus" reg="Calamaria">Calamaria</tp:taxon-name-part> <tp:taxon-name-part taxon-name-part-type="species" reg="similis">similis</tp:taxon-name-part></tp:taxon-name></italic> sp. nov. differs from <italic><tp:taxon-name><tp:taxon-name-part taxon-name-part-type="genus" reg="Calamaria">C.</tp:taxon-name-part> <tp:taxon-name-part taxon-name-part-type="species" reg="pfefferi">pfefferi</tp:taxon-name-part></tp:taxon-name></italic> Stejneger, 1901 (Okinawa Island, Japan) by having higher ventral scale counts in females (<abbrev xmlns:xlink="http://www.w3.org/1999/xlink" xlink:title="ventral scales" xlink:type="simple">VEN</abbrev> 168 vs 158–165), fewer subcaudal scales in males (<abbrev xmlns:xlink="http://www.w3.org/1999/xlink" xlink:title="subcaudal scales" xlink:type="simple">SC</abbrev> 20–23 vs 24–26), presence of a nuchal collar without pattern (vs absent), and presence of two pairs of light spots on the dorsal tail (vs absent) (<xref ref-type="bibr" rid="B48">Stejneger 1907</xref>; <xref ref-type="bibr" rid="B29">Maki 1931</xref>; <xref ref-type="bibr" rid="B56">Yoshigo et al. 2003</xref>; <xref ref-type="bibr" rid="B32">Nakamura et al. 2025</xref>).</p><p><italic><tp:taxon-name><tp:taxon-name-part taxon-name-part-type="genus" reg="Calamaria">Calamaria</tp:taxon-name-part> <tp:taxon-name-part taxon-name-part-type="species" reg="similis">similis</tp:taxon-name-part></tp:taxon-name></italic> sp. nov. differs from <italic><tp:taxon-name><tp:taxon-name-part taxon-name-part-type="genus" reg="Calamaria">C.</tp:taxon-name-part> <tp:taxon-name-part taxon-name-part-type="species" reg="pavimentata">pavimentata</tp:taxon-name-part></tp:taxon-name></italic> sensu stricto (Java Island, Indonesia; data based on the combined morphology of the holotypes of <italic><tp:taxon-name><tp:taxon-name-part taxon-name-part-type="genus" reg="Calamaria">C.</tp:taxon-name-part> <tp:taxon-name-part taxon-name-part-type="species" reg="pavimentata">pavimentata</tp:taxon-name-part></tp:taxon-name></italic> and its junior synonym <italic><tp:taxon-name><tp:taxon-name-part taxon-name-part-type="genus" reg="Calamaria">C.</tp:taxon-name-part> <tp:taxon-name-part taxon-name-part-type="species" reg="quadrimaculata">quadrimaculata</tp:taxon-name-part></tp:taxon-name></italic> following <xref ref-type="bibr" rid="B18">Inger and Marx 1965</xref>) by having higher ventral scale counts in females (<abbrev xmlns:xlink="http://www.w3.org/1999/xlink" xlink:title="ventral scales" xlink:type="simple">VEN</abbrev> 168 vs 136), fewer subcaudal scales in males (<abbrev xmlns:xlink="http://www.w3.org/1999/xlink" xlink:title="subcaudal scales" xlink:type="simple">SC</abbrev> 20–23 vs 27) but slightly higher subcaudal counts in females (<abbrev xmlns:xlink="http://www.w3.org/1999/xlink" xlink:title="subcaudal scales" xlink:type="simple">SC</abbrev> 15 vs 13), a smaller total length in males (maximum <abbrev xmlns:xlink="http://www.w3.org/1999/xlink" xlink:title="total length" xlink:type="simple">TL</abbrev> 187 mm vs 206 mm), and a shorter relative tail length in both sexes (<abbrev xmlns:xlink="http://www.w3.org/1999/xlink" xlink:title="ratio of tail length/total length" xlink:type="simple">TaL/TL</abbrev> 6.4–9.3% in males and 6.1% in females vs 11.6% in males and 8.0% in females). Historical illustrations of the holotypes of <italic><tp:taxon-name><tp:taxon-name-part taxon-name-part-type="genus" reg="Calamaria">C.</tp:taxon-name-part> <tp:taxon-name-part taxon-name-part-type="species" reg="pavimentata">pavimentata</tp:taxon-name-part></tp:taxon-name></italic> and its junior synonym <italic><tp:taxon-name><tp:taxon-name-part taxon-name-part-type="genus" reg="Calamaria">C.</tp:taxon-name-part> <tp:taxon-name-part taxon-name-part-type="species" reg="quadrimaculata">quadrimaculata</tp:taxon-name-part></tp:taxon-name></italic> (<xref ref-type="bibr" rid="B20">Jan and Sordelli 1860–1866</xref>) indicate presence of a midventral longitudinal stripe on the tail in <italic><tp:taxon-name><tp:taxon-name-part taxon-name-part-type="genus" reg="Calamaria">C.</tp:taxon-name-part> <tp:taxon-name-part taxon-name-part-type="species" reg="pavimentata">pavimentata</tp:taxon-name-part></tp:taxon-name></italic> and subcaudal blotches in <italic><tp:taxon-name><tp:taxon-name-part taxon-name-part-type="genus" reg="Calamaria">C.</tp:taxon-name-part> <tp:taxon-name-part taxon-name-part-type="species" reg="quadrimaculata">quadrimaculata</tp:taxon-name-part></tp:taxon-name></italic> (Appendix <xref ref-type="app" rid="app1">1</xref>); however, such markings appear to be variable within members of the <italic><tp:taxon-name><tp:taxon-name-part taxon-name-part-type="genus" reg="Calamaria">C.</tp:taxon-name-part> <tp:taxon-name-part taxon-name-part-type="species" reg="pavimentata">pavimentata</tp:taxon-name-part></tp:taxon-name></italic> species complex and may also occur in the new species, and therefore were not used as diagnostic characters here.</p><p>Lastly, <italic><tp:taxon-name><tp:taxon-name-part taxon-name-part-type="genus" reg="Calamaria">Calamaria</tp:taxon-name-part> <tp:taxon-name-part taxon-name-part-type="species" reg="similis">similis</tp:taxon-name-part></tp:taxon-name></italic> sp. nov. differs from all five other junior synonyms and subspecies of <italic><tp:taxon-name><tp:taxon-name-part taxon-name-part-type="genus" reg="Calamaria">C.</tp:taxon-name-part> <tp:taxon-name-part taxon-name-part-type="species" reg="pavimentata">pavimentata</tp:taxon-name-part></tp:taxon-name></italic>. Among these, it can be distinguished from <italic><tp:taxon-name><tp:taxon-name-part taxon-name-part-type="genus" reg="Calamaria">Calamaria</tp:taxon-name-part> <tp:taxon-name-part taxon-name-part-type="species" reg="siamensis">siamensis</tp:taxon-name-part></tp:taxon-name></italic> Günther, 1864 by having a lower maximum ventral scale count (<abbrev xmlns:xlink="http://www.w3.org/1999/xlink" xlink:title="ventral scales" xlink:type="simple">VEN</abbrev> 168 vs 190) and by presence of nuchal collar with no pattern (vs absent) (Günther, 1864). It further differs from <tp:taxon-name><tp:taxon-name-part taxon-name-part-type="genus" reg="Calamaria">Calamaria</tp:taxon-name-part> <tp:taxon-name-part taxon-name-part-type="species" reg="pavimentata">pavimentata</tp:taxon-name-part> <tp:taxon-name-part taxon-name-part-type="infraspecific-rank">var.</tp:taxon-name-part> <tp:taxon-name-part taxon-name-part-type="variety" reg="uniformis">uniformis</tp:taxon-name-part></tp:taxon-name> Smith, 1921 by having lower subcaudal scale counts (<abbrev xmlns:xlink="http://www.w3.org/1999/xlink" xlink:title="subcaudal scales" xlink:type="simple">SC</abbrev> 20–23 in males and 15 in females vs 30–34 in males and 18–19 in females), and by presence of two pairs of light spots on the dorsal tail (vs absent) (<xref ref-type="bibr" rid="B47">Smith 1921</xref>). From <italic><tp:taxon-name><tp:taxon-name-part taxon-name-part-type="genus" reg="Calamaria">Calamaria</tp:taxon-name-part> <tp:taxon-name-part taxon-name-part-type="species" reg="pavimentata">pavimentata</tp:taxon-name-part> <tp:taxon-name-part taxon-name-part-type="subspecies" reg="formosana">formosana</tp:taxon-name-part></tp:taxon-name></italic> Maki, 1931, it differs by having slightly lower ventral scale counts in males (<abbrev xmlns:xlink="http://www.w3.org/1999/xlink" xlink:title="ventral scales" xlink:type="simple">VEN</abbrev> 145–155 vs 153–178a smaller maximum total length (max <abbrev xmlns:xlink="http://www.w3.org/1999/xlink" xlink:title="total length" xlink:type="simple">TL</abbrev> 187 mm in males and 154 mm in females vs 280 mm in males and 310 mm in females), and presence of two pairs of light spots on the dorsal tail (vs absent) (<xref ref-type="bibr" rid="B48">Stejneger 1907</xref>; <xref ref-type="bibr" rid="B29">Maki 1931</xref>). From <italic><tp:taxon-name><tp:taxon-name-part taxon-name-part-type="genus" reg="Calamaria">Calamaria</tp:taxon-name-part> <tp:taxon-name-part taxon-name-part-type="species" reg="pavimentata">pavimentata</tp:taxon-name-part> <tp:taxon-name-part taxon-name-part-type="subspecies" reg="banaensis">banaensis</tp:taxon-name-part></tp:taxon-name></italic> Bourret, 1934, it differs by having lower ventral scale counts in both sexes (<abbrev xmlns:xlink="http://www.w3.org/1999/xlink" xlink:title="ventral scales" xlink:type="simple">VEN</abbrev> 145–155 in males and 168 in female vs 157–160 in males and 178–179 in females), lacking a dark midventral stripe on the belly (vs present), and by presence of two pairs of light spots on the dorsal tail (<xref ref-type="bibr" rid="B3">Bourret 1934</xref>). Finally, <italic><tp:taxon-name><tp:taxon-name-part taxon-name-part-type="genus" reg="Calamaria">Calamaria</tp:taxon-name-part> <tp:taxon-name-part taxon-name-part-type="species" reg="similis">similis</tp:taxon-name-part></tp:taxon-name></italic> sp. nov. differs from <italic><tp:taxon-name><tp:taxon-name-part taxon-name-part-type="genus" reg="Calamaria">Calamaria</tp:taxon-name-part> <tp:taxon-name-part taxon-name-part-type="species" reg="pavimentata">pavimentata</tp:taxon-name-part> <tp:taxon-name-part taxon-name-part-type="subspecies" reg="miyarai">miyarai</tp:taxon-name-part></tp:taxon-name></italic> Takara, 1962 by having lower ventral scale counts in males (<abbrev xmlns:xlink="http://www.w3.org/1999/xlink" xlink:title="ventral scales" xlink:type="simple">VEN</abbrev> 145–155 vs 157–174), fewer subcaudal scales in females (<abbrev xmlns:xlink="http://www.w3.org/1999/xlink" xlink:title="subcaudal scales" xlink:type="simple">SC</abbrev> 15 vs 17–19), a smaller maximum total length (187 mm in males and 154 mm in females vs 290 mm in males and 368 mm in females), a shorter relative tail length in females (<abbrev xmlns:xlink="http://www.w3.org/1999/xlink" xlink:title="ratio of tail length/total length" xlink:type="simple">TaL/TL</abbrev> 6.1% vs 7.4–7.6%), and presence of two pairs of light spots on the dorsal tail (<xref ref-type="bibr" rid="B49">Takara 1962</xref>; <xref ref-type="bibr" rid="B39">Ota 1982</xref>; <xref ref-type="bibr" rid="B40">Ota and Hokama 1996</xref>).</p></tp:treatment-sec><tp:treatment-sec sec-type="Distribution, natural history notes, and conservation status"><title>Distribution, natural history notes, and conservation status.</title><p><italic><tp:taxon-name><tp:taxon-name-part taxon-name-part-type="genus" reg="Calamaria">Calamaria</tp:taxon-name-part> <tp:taxon-name-part taxon-name-part-type="species" reg="similis">similis</tp:taxon-name-part></tp:taxon-name></italic> sp. nov. had long been misidentified as <italic><tp:taxon-name><tp:taxon-name-part taxon-name-part-type="genus" reg="Calamaria">Calamaria</tp:taxon-name-part> <tp:taxon-name-part taxon-name-part-type="species" reg="pavimentata">pavimentata</tp:taxon-name-part></tp:taxon-name></italic>. However, due to the lack of available molecular material, its confirmed distribution is currently restricted to Yangchun City, Yangjiang City, Guangdong Province, and Longzhou County, Chongzuo City, Guangxi <abbrev xmlns:xlink="http://www.w3.org/1999/xlink" xlink:title="Zhuang Autonomous Region" xlink:type="simple">ZAR</abbrev>, China. All specimens were collected during the daytime. The holotype (<named-content xmlns:xlink="http://www.w3.org/1999/xlink" content-type="dwc:institutional_code" xlink:title="Zhongshan (Sun Yatsen) University" xlink:href="https://scientific-collections.gbif.org/institution/27fb9d75-becb-415c-b8d3-7f8061c46fbc" xlink:type="simple">SYS</named-content> r001816) was found beneath a thick leaf-litter layer in a hilly landscape, whereas two paratypes (<named-content xmlns:xlink="http://www.w3.org/1999/xlink" content-type="dwc:institutional_code" xlink:title="Zhongshan (Sun Yatsen) University" xlink:href="https://scientific-collections.gbif.org/institution/27fb9d75-becb-415c-b8d3-7f8061c46fbc" xlink:type="simple">SYS</named-content> r001725 and <named-content xmlns:xlink="http://www.w3.org/1999/xlink" content-type="dwc:institutional_code" xlink:title="Zhongshan (Sun Yatsen) University" xlink:href="https://scientific-collections.gbif.org/institution/27fb9d75-becb-415c-b8d3-7f8061c46fbc" xlink:type="simple">SYS</named-content> r001726) were encountered along a roadside in limestone karst forest. Given its semi-fossorial habits, the species is currently known from only a few collected specimens from Guangdong Province and Guangxi <abbrev xmlns:xlink="http://www.w3.org/1999/xlink" xlink:title="Zhuang Autonomous Region" xlink:type="simple">ZAR</abbrev>, China, and a small number of photographic records. Notably, the straight-line distance between the confirmed localities in Guangdong Province and Guangxi <abbrev xmlns:xlink="http://www.w3.org/1999/xlink" xlink:title="Zhuang Autonomous Region" xlink:type="simple">ZAR</abbrev> exceeds 450 km, encompassing extensive areas that remain unsurveyed. Virtually nothing is known about its population size, ecology, or precise distributional limits. Given this paucity of information, we recommend that <italic><tp:taxon-name><tp:taxon-name-part taxon-name-part-type="genus" reg="Calamaria">Calamaria</tp:taxon-name-part> <tp:taxon-name-part taxon-name-part-type="species" reg="similis">similis</tp:taxon-name-part></tp:taxon-name></italic> sp. nov. be provisionally assessed as Data Deficient (DD) under the IUCN Red List criteria (<xref ref-type="bibr" rid="B19">IUCN Standards and Petitions Subcommittee 2025</xref>).</p></tp:treatment-sec><tp:treatment-sec><!--Section generated to contain objects referenced in tp:taxon-treatment.--><app id="app1"><title>Appendix 1</title><fig id="F10" position="float" orientation="portrait"><object-id xmlns:xlink="http://www.w3.org/1999/xlink" content-type="doi" xlink:type="simple">10.3897/zookeys.1277.187107.figurea1</object-id><object-id xmlns:xlink="http://www.w3.org/1999/xlink" content-type="arpha" xlink:type="simple">AA33E0C0-E064-51FD-B44B-F0E4899F6ED8</object-id><label>Figure A1.</label><caption><p>Redrawn figures of the holotypes of <italic><tp:taxon-name><tp:taxon-name-part taxon-name-part-type="genus" reg="Calamaria">Calamaria</tp:taxon-name-part> <tp:taxon-name-part taxon-name-part-type="species" reg="pavimentata">pavimentata</tp:taxon-name-part></tp:taxon-name></italic> Duméril, Bibron &amp; Duméril, 1854 and its junior synonym <italic><tp:taxon-name><tp:taxon-name-part taxon-name-part-type="genus" reg="Calamaria">C.</tp:taxon-name-part> <tp:taxon-name-part taxon-name-part-type="species" reg="quadrimaculata">quadrimaculata</tp:taxon-name-part></tp:taxon-name></italic> Duméril, Bibron &amp; Duméril, 1854, modified from <xref ref-type="bibr" rid="B20">Jan and Sordelli (1860–1866</xref>: Livraison 10, pl. 1). <bold>A</bold>. Holotype of <italic><tp:taxon-name><tp:taxon-name-part taxon-name-part-type="genus" reg="Calamaria">C.</tp:taxon-name-part> <tp:taxon-name-part taxon-name-part-type="species" reg="pavimentata">pavimentata</tp:taxon-name-part></tp:taxon-name></italic> (<named-content xmlns:xlink="http://www.w3.org/1999/xlink" content-type="dwc:institutional_code" xlink:title="MNHN - Museum national d'Histoire naturelle" xlink:href="https://scientific-collections.gbif.org/institution/6a6ac6c5-1b8a-48db-91a2-f8661274ff80" xlink:type="simple">MNHN</named-content>-RA-0.3298); <bold>B</bold>. Holotype of <italic><tp:taxon-name><tp:taxon-name-part taxon-name-part-type="genus" reg="Calamaria">C.</tp:taxon-name-part> <tp:taxon-name-part taxon-name-part-type="species" reg="quadrimaculata">quadrimaculata</tp:taxon-name-part></tp:taxon-name></italic> (<named-content xmlns:xlink="http://www.w3.org/1999/xlink" content-type="dwc:institutional_code" xlink:title="MNHN - Museum national d'Histoire naturelle" xlink:href="https://scientific-collections.gbif.org/institution/6a6ac6c5-1b8a-48db-91a2-f8661274ff80" xlink:type="simple">MNHN</named-content>-RA-0.3297); <bold>A1, B1</bold>. Habitus; <bold>A2, B2</bold>. Dorsal view of head; <bold>A3, B3</bold>. Ventral view of head; <bold>A4, B4</bold>. Lateral view of head; <bold>B5</bold>. Ventral view of tail.</p></caption><graphic xmlns:xlink="http://www.w3.org/1999/xlink" xlink:href="zookeys-1277-245_article-187107__-g010.jpg" id="oo_1598327.jpg" position="float" orientation="portrait" xlink:type="simple"><uri content-type="original_file" xlink:type="simple">https://binary.pensoft.net/fig/1598327</uri></graphic></fig></app></tp:treatment-sec><ref-list><ref id="B12"><mixed-citation xmlns:xlink="http://www.w3.org/1999/xlink" xlink:type="simple">Duméril AMC, Bibron G, Duméril AHA (1854) Erpétologie générale ou Histoire Naturelle complète des Reptiles. Vol. 7 (partie 1). Paris, xvi + 780 pp. <ext-link xlink:href="10.5962/bhl.title.112266" ext-link-type="doi" xlink:type="simple">https://doi.org/10.5962/bhl.title.112266</ext-link></mixed-citation></ref><ref id="B13"><mixed-citation xmlns:xlink="http://www.w3.org/1999/xlink" xlink:type="simple">Fan TH (1931) Preliminary report of reptiles from Yaoshan, Kwangsi, China. Bulletin of the Department of Biology, College of Science, Sun Yat-sen University 11: 1–154.</mixed-citation></ref><ref id="B37"><mixed-citation xmlns:xlink="http://www.w3.org/1999/xlink" xlink:type="simple">Orlov NL (2009) A new species of the genus <italic><tp:taxon-name><tp:taxon-name-part taxon-name-part-type="genus">Calamaria</tp:taxon-name-part></tp:taxon-name></italic> (<tp:taxon-name><tp:taxon-name-part taxon-name-part-type="order">Squamata</tp:taxon-name-part></tp:taxon-name>: <tp:taxon-name><tp:taxon-name-part taxon-name-part-type="suborder">Ophidia</tp:taxon-name-part></tp:taxon-name>: <tp:taxon-name><tp:taxon-name-part taxon-name-part-type="family">Colubridae</tp:taxon-name-part></tp:taxon-name>) from the Central Highlands (Ngoc Linh Nature Reserve, Ngoc Linh Mountain, Kon Tum Province), Vietnam. Russian Journal of Herpetology 16(2): 146–154.</mixed-citation></ref><ref id="B54"><mixed-citation xmlns:xlink="http://www.w3.org/1999/xlink" xlink:type="simple">Yang JH, Zheng X (2018) A new species of the genus <italic><tp:taxon-name><tp:taxon-name-part taxon-name-part-type="genus">Calamaria</tp:taxon-name-part></tp:taxon-name></italic> (<tp:taxon-name><tp:taxon-name-part taxon-name-part-type="order">Squamata</tp:taxon-name-part></tp:taxon-name>: <tp:taxon-name><tp:taxon-name-part taxon-name-part-type="family">Colubridae</tp:taxon-name-part></tp:taxon-name>) from Yunnan Province, China. Copeia 106(3): 485–491. <ext-link xlink:href="10.1643/CH-17-663" ext-link-type="doi" xlink:type="simple">https://doi.org/10.1643/CH-17-663</ext-link></mixed-citation></ref><ref id="B59"><mixed-citation xmlns:xlink="http://www.w3.org/1999/xlink" xlink:type="simple">Zhang T, Xu Y, Nguyen TV, Poyarkov NA, Peng L, Deng J, Wang X, Huang S (2025b) First description of the female of <italic><tp:taxon-name><tp:taxon-name-part taxon-name-part-type="genus">Calamaria</tp:taxon-name-part> <tp:taxon-name-part taxon-name-part-type="species">andersoni</tp:taxon-name-part></tp:taxon-name></italic> Yang &amp; Zheng, 2018 (<tp:taxon-name><tp:taxon-name-part taxon-name-part-type="order">Squamata</tp:taxon-name-part></tp:taxon-name>: <tp:taxon-name><tp:taxon-name-part taxon-name-part-type="family">Calamariidae</tp:taxon-name-part></tp:taxon-name>), with an expanded diagnosis. Biodiversity Data Journal 13: e165597. <ext-link xlink:href="10.3897/BDJ.13.e165597" ext-link-type="doi" xlink:type="simple">https://doi.org/10.3897/BDJ.13.e165597</ext-link></mixed-citation></ref><ref id="B22"><mixed-citation xmlns:xlink="http://www.w3.org/1999/xlink" xlink:type="simple">Korolev AM, Bragin AM, Gorin VA, Le SX, Idiiatullina SS, Xu YH, Zhang TR, Bos C, David P, Nguyen TV, Poyarkov NA (2026) Rediscovery and revalidation of <italic><tp:taxon-name><tp:taxon-name-part taxon-name-part-type="genus">Calamaria</tp:taxon-name-part> <tp:taxon-name-part taxon-name-part-type="species">annamensis</tp:taxon-name-part></tp:taxon-name></italic> Bourret, 1937 (<tp:taxon-name><tp:taxon-name-part taxon-name-part-type="order">Squamata</tp:taxon-name-part></tp:taxon-name>: <tp:taxon-name><tp:taxon-name-part taxon-name-part-type="family">Calamariidae</tp:taxon-name-part></tp:taxon-name>), a rare reed snake restricted to the Truong Son Range of central Vietnam. Zootaxa 5752(2): 105–133. <ext-link xlink:href="10.11646/zootaxa.5752.1.5" ext-link-type="doi" xlink:type="simple">https://doi.org/10.11646/zootaxa.5752.1.5</ext-link></mixed-citation></ref><ref id="B55"><mixed-citation xmlns:xlink="http://www.w3.org/1999/xlink" xlink:type="simple">Yeung HY, Lau MWN, Yang JH (2022) A new species of <italic><tp:taxon-name><tp:taxon-name-part taxon-name-part-type="genus">Calamaria</tp:taxon-name-part></tp:taxon-name></italic> (<tp:taxon-name><tp:taxon-name-part taxon-name-part-type="order">Squamata</tp:taxon-name-part></tp:taxon-name>: <tp:taxon-name><tp:taxon-name-part taxon-name-part-type="family">Colubridae</tp:taxon-name-part></tp:taxon-name>) from Guangdong Province, southern China. Vertebrate Zoology 72: 433–444. <ext-link xlink:href="10.3897/vz.72.e84516" ext-link-type="doi" xlink:type="simple">https://doi.org/10.3897/vz.72.e84516</ext-link></mixed-citation></ref><ref id="B18"><mixed-citation xmlns:xlink="http://www.w3.org/1999/xlink" xlink:type="simple">Inger RF, Marx H (1965) The systematics and evolution of the Oriental colubrid snakes of the genus <italic><tp:taxon-name><tp:taxon-name-part taxon-name-part-type="genus">Calamaria</tp:taxon-name-part></tp:taxon-name></italic>. Fieldiana: Zoology 49: 1–304.</mixed-citation></ref><ref id="B28"><mixed-citation xmlns:xlink="http://www.w3.org/1999/xlink" xlink:type="simple">Liang YT, Huang ZD, Ding L, Vogel G, Ananjeva NB, Orlov NL, Shi SC, Wu ZJ, Chen ZN (2024) Revalidated after having been described more than a century ago: <italic><tp:taxon-name><tp:taxon-name-part taxon-name-part-type="genus">Calamaria</tp:taxon-name-part> <tp:taxon-name-part taxon-name-part-type="species">berezowskii</tp:taxon-name-part></tp:taxon-name></italic> Günther, 1896 (<tp:taxon-name><tp:taxon-name-part taxon-name-part-type="order">Squamata</tp:taxon-name-part></tp:taxon-name>: <tp:taxon-name><tp:taxon-name-part taxon-name-part-type="family">Colubridae</tp:taxon-name-part></tp:taxon-name>) from Sichuan, Southwestern China. Zoosystematics and Evolution 100(3): 897–911. <ext-link xlink:href="10.3897/zse.100.125798" ext-link-type="doi" xlink:type="simple">https://doi.org/10.3897/zse.100.125798</ext-link></mixed-citation></ref><ref id="B34"><mixed-citation xmlns:xlink="http://www.w3.org/1999/xlink" xlink:type="simple">Nguyen TQ, Koch A, Ziegler T (2009) A new species of reed snake, <italic><tp:taxon-name><tp:taxon-name-part taxon-name-part-type="genus">Calamaria</tp:taxon-name-part></tp:taxon-name></italic> Boie, 1827 (<tp:taxon-name><tp:taxon-name-part taxon-name-part-type="order">Squamata</tp:taxon-name-part></tp:taxon-name>: <tp:taxon-name><tp:taxon-name-part taxon-name-part-type="family">Colubridae</tp:taxon-name-part></tp:taxon-name>), from central Vietnam. Hamadryad 34(1): 1–8.</mixed-citation></ref><ref id="B38"><mixed-citation xmlns:xlink="http://www.w3.org/1999/xlink" xlink:type="simple">Orlov NL, Nguyen QT, Nguyen TT, Ananjeva NB, Ho TC (2010) A new species of the genus <italic><tp:taxon-name><tp:taxon-name-part taxon-name-part-type="genus">Calamaria</tp:taxon-name-part></tp:taxon-name></italic> (<tp:taxon-name><tp:taxon-name-part taxon-name-part-type="order">Squamata</tp:taxon-name-part></tp:taxon-name>: <tp:taxon-name><tp:taxon-name-part taxon-name-part-type="suborder">Ophidia</tp:taxon-name-part></tp:taxon-name>: <tp:taxon-name><tp:taxon-name-part taxon-name-part-type="family">Colubridae</tp:taxon-name-part></tp:taxon-name>) from Thua Thien-Hue Province, Vietnam. Russian Journal of Herpetology 17(3): 236–242.</mixed-citation></ref><ref id="B35"><mixed-citation xmlns:xlink="http://www.w3.org/1999/xlink" xlink:type="simple">Nguyen TV, Pham PM, Nguyen DT, Suwannapoom C, Orlov NL, Poyarkov NA (2025) Range extension of two rare snake species, <italic><tp:taxon-name><tp:taxon-name-part taxon-name-part-type="genus">Calamaria</tp:taxon-name-part> <tp:taxon-name-part taxon-name-part-type="species">concolor</tp:taxon-name-part></tp:taxon-name></italic> Orlov, Nguyen, Nguyen, Ananjeva et Ho, 2010 and <italic><tp:taxon-name><tp:taxon-name-part taxon-name-part-type="genus">Colubroelaps</tp:taxon-name-part> <tp:taxon-name-part taxon-name-part-type="species">nguyenvansangi</tp:taxon-name-part></tp:taxon-name></italic> Orlov, Kharin, Ananjeva, Nguyen et Nguyen, 2009 (<tp:taxon-name><tp:taxon-name-part taxon-name-part-type="suborder">Serpentes</tp:taxon-name-part></tp:taxon-name>: <tp:taxon-name><tp:taxon-name-part taxon-name-part-type="family">Colubridae</tp:taxon-name-part></tp:taxon-name>) in Vietnam, with notes on natural history and conservation status. Russian Journal of Herpetology 32(3): 199–204. <ext-link xlink:href="10.30906/1026-2296-2025-32-3-199-204" ext-link-type="doi" xlink:type="simple">https://doi.org/10.30906/1026-2296-2025-32-3-199-204</ext-link></mixed-citation></ref><ref id="B64"><mixed-citation xmlns:xlink="http://www.w3.org/1999/xlink" xlink:type="simple">Ziegler T, Tran VA, Babb RD, Jones TR, Moler PE, Van Devender RW, Nguyen TQ (2019) A new species of reed snake, <italic><tp:taxon-name><tp:taxon-name-part taxon-name-part-type="genus">Calamaria</tp:taxon-name-part></tp:taxon-name></italic> Boie, 1827 from the Central Highlands of Vietnam (<tp:taxon-name><tp:taxon-name-part taxon-name-part-type="order">Squamata</tp:taxon-name-part></tp:taxon-name>: <tp:taxon-name><tp:taxon-name-part taxon-name-part-type="family">Colubridae</tp:taxon-name-part></tp:taxon-name>). Revue Suisse de Zoologie 126(1): 17–26. <ext-link xlink:href="10.5281/zenodo.2619512" ext-link-type="doi" xlink:type="simple">https://doi.org/10.5281/zenodo.2619512</ext-link></mixed-citation></ref><ref id="B5"><mixed-citation xmlns:xlink="http://www.w3.org/1999/xlink" xlink:type="simple">Cai B, Jiang JP, Wu YY, Huang S, Fei DB, Ding L (2023) A new species of <italic><tp:taxon-name><tp:taxon-name-part taxon-name-part-type="genus">Calamaria</tp:taxon-name-part></tp:taxon-name></italic> (<tp:taxon-name><tp:taxon-name-part taxon-name-part-type="superclass">Reptilia</tp:taxon-name-part></tp:taxon-name>: <tp:taxon-name><tp:taxon-name-part taxon-name-part-type="suborder">Serpentes</tp:taxon-name-part></tp:taxon-name>: <tp:taxon-name><tp:taxon-name-part taxon-name-part-type="family">Colubridae</tp:taxon-name-part></tp:taxon-name>) from western Jiangxi Province, China. Russian Journal of Herpetology 30(2): 101–111. <ext-link xlink:href="10.30906/1026-2296-2023-30-2-101-111" ext-link-type="doi" xlink:type="simple">https://doi.org/10.30906/1026-2296-2023-30-2-101-111</ext-link></mixed-citation></ref><ref id="B6"><mixed-citation xmlns:xlink="http://www.w3.org/1999/xlink" xlink:type="simple">Darevsky IS, Orlov NL (1992) A new subspecies of the dwarf snake <italic><tp:taxon-name><tp:taxon-name-part taxon-name-part-type="genus">Calamaria</tp:taxon-name-part> <tp:taxon-name-part taxon-name-part-type="species">lowi</tp:taxon-name-part> <tp:taxon-name-part taxon-name-part-type="subspecies">ingermarxi</tp:taxon-name-part></tp:taxon-name></italic> ssp. nov. (<tp:taxon-name><tp:taxon-name-part taxon-name-part-type="suborder">Serpentes</tp:taxon-name-part></tp:taxon-name>: <tp:taxon-name><tp:taxon-name-part taxon-name-part-type="family">Colubridae</tp:taxon-name-part></tp:taxon-name>) from southern Vietnam. Asian Herpetological Research 4: 13–17. <ext-link xlink:href="10.5962/bhl.part.6176" ext-link-type="doi" xlink:type="simple">https://doi.org/10.5962/bhl.part.6176</ext-link></mixed-citation></ref><ref id="B23"><mixed-citation xmlns:xlink="http://www.w3.org/1999/xlink" xlink:type="simple">Lalremsanga HT, Malsawmdawngliana F, Bal AK, Vabeiryureilai M, Hruaia V, Korolev AM, Vogel G, Poyarkov NA, Nguyen TV (2026) A new species of the genus <italic><tp:taxon-name><tp:taxon-name-part taxon-name-part-type="genus">Calamaria</tp:taxon-name-part></tp:taxon-name></italic> H. Boie in F. Boie, 1827 (<tp:taxon-name><tp:taxon-name-part taxon-name-part-type="order">Squamata</tp:taxon-name-part></tp:taxon-name>: <tp:taxon-name><tp:taxon-name-part taxon-name-part-type="family">Calamariidae</tp:taxon-name-part></tp:taxon-name>) from Mizoram State, India. Zootaxa, 5741(1): 49–86. <ext-link xlink:href="10.11646/zootaxa.5741.1.2" ext-link-type="doi" xlink:type="simple">https://doi.org/10.11646/zootaxa.5741.1.2</ext-link></mixed-citation></ref><ref id="B26"><mixed-citation xmlns:xlink="http://www.w3.org/1999/xlink" xlink:type="simple">Lee JL (2021) Description of a new species of Southeast Asian reed snake from northern Laos (<tp:taxon-name><tp:taxon-name-part taxon-name-part-type="order">Squamata</tp:taxon-name-part></tp:taxon-name>: <tp:taxon-name><tp:taxon-name-part taxon-name-part-type="family">Colubridae</tp:taxon-name-part></tp:taxon-name>: genus <italic><tp:taxon-name><tp:taxon-name-part taxon-name-part-type="genus">Calamaria</tp:taxon-name-part></tp:taxon-name></italic> F. Boie, 1827) with a revised diagnosis of <italic><tp:taxon-name><tp:taxon-name-part taxon-name-part-type="genus">Calamaria</tp:taxon-name-part> <tp:taxon-name-part taxon-name-part-type="species">yunnanensis</tp:taxon-name-part></tp:taxon-name></italic> Chernov, 1962. Journal of Natural History 55(9–10): 531–560. <ext-link xlink:href="10.1080/00222933.2021.1909165" ext-link-type="doi" xlink:type="simple">https://doi.org/10.1080/00222933.2021.1909165</ext-link></mixed-citation></ref><ref id="B41"><mixed-citation xmlns:xlink="http://www.w3.org/1999/xlink" xlink:type="simple">Poyarkov NA, Nguyen TV, Orlov NL, Vogel G (2019) A new species of the genus <italic><tp:taxon-name><tp:taxon-name-part taxon-name-part-type="genus">Calamaria</tp:taxon-name-part></tp:taxon-name></italic> Boie, 1827 from the highlands of the Langbian Plateau, southern Vietnam (<tp:taxon-name><tp:taxon-name-part taxon-name-part-type="order">Squamata</tp:taxon-name-part></tp:taxon-name>: <tp:taxon-name><tp:taxon-name-part taxon-name-part-type="family">Colubridae</tp:taxon-name-part></tp:taxon-name>). Russian Journal of Herpetology 26(6): 335–348. <ext-link xlink:href="10.30906/1026-2296-2019-26-6-335-348" ext-link-type="doi" xlink:type="simple">https://doi.org/10.30906/1026-2296-2019-26-6-335-348</ext-link></mixed-citation></ref><ref id="B58"><mixed-citation xmlns:xlink="http://www.w3.org/1999/xlink" xlink:type="simple">Zhang T, Xu Y, Nguyen TV, Poyarkov NA, Vogel G, Wang X, Huang S (2025a) A new species of the genus <italic><tp:taxon-name><tp:taxon-name-part taxon-name-part-type="genus">Calamaria</tp:taxon-name-part></tp:taxon-name></italic> H. Boie in F. Boie, 1827 (<tp:taxon-name><tp:taxon-name-part taxon-name-part-type="order">Squamata</tp:taxon-name-part></tp:taxon-name>: <tp:taxon-name><tp:taxon-name-part taxon-name-part-type="family">Calamariidae</tp:taxon-name-part></tp:taxon-name>) from Xishuangbanna, Yunnan Province, China. ZooKeys 1253: 255–275. <ext-link xlink:href="10.3897/zookeys.1253.161412" ext-link-type="doi" xlink:type="simple">https://doi.org/10.3897/zookeys.1253.161412</ext-link></mixed-citation></ref><ref id="B62"><mixed-citation xmlns:xlink="http://www.w3.org/1999/xlink" xlink:type="simple">Ziegler T, Le QK (2005) A new species of reed snake, <italic><tp:taxon-name><tp:taxon-name-part taxon-name-part-type="genus">Calamaria</tp:taxon-name-part></tp:taxon-name></italic> (<tp:taxon-name><tp:taxon-name-part taxon-name-part-type="order">Squamata</tp:taxon-name-part></tp:taxon-name>: <tp:taxon-name><tp:taxon-name-part taxon-name-part-type="family">Colubridae</tp:taxon-name-part></tp:taxon-name>), from the Central Truong Son (Annamite Mountain range), Vietnam. Zootaxa 1042(1): 27–38. <ext-link xlink:href="10.11646/zootaxa.1042.1.2" ext-link-type="doi" xlink:type="simple">https://doi.org/10.11646/zootaxa.1042.1.2</ext-link></mixed-citation></ref><ref id="B61"><mixed-citation xmlns:xlink="http://www.w3.org/1999/xlink" xlink:type="simple">Ziegler T, Hendrix R, Vu TN, Vogt M, Forster B, Dang KN (2007) The diversity of a snake community in a karst forest ecosystem in the central Truong Son, Vietnam, with an identification key. Zootaxa 1493: 1–40. <ext-link xlink:href="10.11646/zootaxa.1493.1.1" ext-link-type="doi" xlink:type="simple">https://doi.org/10.11646/zootaxa.1493.1.1</ext-link></mixed-citation></ref><ref id="B43"><mixed-citation xmlns:xlink="http://www.w3.org/1999/xlink" xlink:type="simple">Poyarkov NA, Nguyen TV, Popov ES, Geissler P, Pawangkhanant P, Neang T, Suwannapoom C, Ananjeva NB, Orlov NL (2023) Recent progress in taxonomic studies, biogeographic analysis and revised checklist of Reptilians in Indochina. Russian Journal of Herpetology 30(5): 255–476. <ext-link xlink:href="10.30906/1026-2296-2023-30-5-255-476" ext-link-type="doi" xlink:type="simple">https://doi.org/10.30906/1026-2296-2023-30-5-255-476</ext-link></mixed-citation></ref><ref id="B7"><mixed-citation xmlns:xlink="http://www.w3.org/1999/xlink" xlink:type="simple">David P, Teynié A, Vogel G (2023) The Snakes of Laos. Edition Chimaira, Frankfurt am Main, 960 pp.</mixed-citation></ref><ref id="B48"><mixed-citation xmlns:xlink="http://www.w3.org/1999/xlink" xlink:type="simple">Stejneger LH (1907) Herpetology of Japan and adjacent territory. Bulletin of the United States National Museum 58: xx + 1–577. <ext-link xlink:href="10.5479/si.03629236.58.i" ext-link-type="doi" xlink:type="simple">https://doi.org/10.5479/si.03629236.58.i</ext-link></mixed-citation></ref><ref id="B29"><mixed-citation xmlns:xlink="http://www.w3.org/1999/xlink" xlink:type="simple">Maki M (1931) Monograph of the snakes of Japan. Dai-ichi Shobo, Tokyo, 240 pp. [expanded edition 1933]</mixed-citation></ref><ref id="B56"><mixed-citation xmlns:xlink="http://www.w3.org/1999/xlink" xlink:type="simple">Yoshigo H, Tamura T, Iwamichi O, Izumi R (2003) Animals recorded in caves of Irabu Island (Ryukyu Islands, Miyako Islands). Hiba Science 210: 1–16. [In Japanese]</mixed-citation></ref><ref id="B32"><mixed-citation xmlns:xlink="http://www.w3.org/1999/xlink" xlink:type="simple">Nakamura Y, Higa Y, Sasaki T (2025) New records of Pfeffer’s Reed Snake <italic><tp:taxon-name><tp:taxon-name-part taxon-name-part-type="genus">Calamaria</tp:taxon-name-part> <tp:taxon-name-part taxon-name-part-type="species">pfefferi</tp:taxon-name-part></tp:taxon-name></italic> from Kurimajima and Shimojijima, and field surveys of the species in the Miyako Islands. Fauna Ryukyuana 71: 1–5. [In Japanese]</mixed-citation></ref><ref id="B20"><mixed-citation xmlns:xlink="http://www.w3.org/1999/xlink" xlink:type="simple">Jan G, Sordelli F (1860–1866) Iconographie générale des ophidiens. Tome premier (Livraisons 1–17), contenant cent deux planches. Georges Jan &amp; Ferdinand Sordelli, Milan, 102 pls. [Livraison 1 (1860), 2 (1861), 3–8 (1864), 9–14 (1865), 15–17 (1866)] <ext-link xlink:href="10.5962/bhl.title.45246" ext-link-type="doi" xlink:type="simple">https://doi.org/10.5962/bhl.title.45246</ext-link></mixed-citation></ref><ref id="B47"><mixed-citation xmlns:xlink="http://www.w3.org/1999/xlink" xlink:type="simple">Smith MA (1921) New or little-known reptiles and batrachians from southern Annam (Indo-China). Proceedings of the Zoological Society of London 91(2): 423–440, 2 pls. <ext-link xlink:href="10.1111/j.1096-3642.1921.tb03271.x" ext-link-type="doi" xlink:type="simple">https://doi.org/10.1111/j.1096-3642.1921.tb03271.x</ext-link></mixed-citation></ref><ref id="B3"><mixed-citation xmlns:xlink="http://www.w3.org/1999/xlink" xlink:type="simple">Bourret RL (1934) Notes herpétologiques sur l’Indochine française. III. Ophidiens d’Annam et du moyen Laos. Bulletin Générale de l’Instruction Publique, Hanoi 14(9): 167–176 [4 figs].</mixed-citation></ref><ref id="B49"><mixed-citation xmlns:xlink="http://www.w3.org/1999/xlink" xlink:type="simple">Takara T (1962) Studies on the terrestrial snakes in the Ryukyu Archipelago. Scientific Bulletin of the Agriculture &amp; Home Economics Division, University of the Ryukyus (9): 1–202. [In Japanese, with English summary]</mixed-citation></ref><ref id="B39"><mixed-citation xmlns:xlink="http://www.w3.org/1999/xlink" xlink:type="simple">Ota H (1982) Report on a dead specimen of <italic><tp:taxon-name><tp:taxon-name-part taxon-name-part-type="genus">Calamaria</tp:taxon-name-part> <tp:taxon-name-part taxon-name-part-type="species">pavimentata</tp:taxon-name-part> <tp:taxon-name-part taxon-name-part-type="subspecies">miyarai</tp:taxon-name-part></tp:taxon-name></italic>, with comparisons among <italic><tp:taxon-name><tp:taxon-name-part taxon-name-part-type="genus">C.</tp:taxon-name-part> <tp:taxon-name-part taxon-name-part-type="species">pavimentata</tp:taxon-name-part> <tp:taxon-name-part taxon-name-part-type="subspecies">formosana</tp:taxon-name-part></tp:taxon-name></italic> and <italic><tp:taxon-name><tp:taxon-name-part taxon-name-part-type="genus">C.</tp:taxon-name-part> <tp:taxon-name-part taxon-name-part-type="species">pfefferi</tp:taxon-name-part></tp:taxon-name></italic>. The Snake 14: 40–43. [In Japanese]</mixed-citation></ref><ref id="B40"><mixed-citation xmlns:xlink="http://www.w3.org/1999/xlink" xlink:type="simple">Ota H, Hokama Y (1996) Discovery of a living Miyara Reed Snake. Akamata 13: 10–12. [In Japanese]</mixed-citation></ref><ref id="B19"><mixed-citation xmlns:xlink="http://www.w3.org/1999/xlink" xlink:type="simple">IUCN Standards and Petitions Subcommittee (2025) Guidelines for using the IUCN Red List categories and criteria. Version 14. IUCN, Gland, Switzerland, 113 pp.</mixed-citation></ref></ref-list></tp:taxon-treatment>
